# Supplementary material for: The Inflamm-Aging Model Identifies Key Risk Factors in Atherosclerosis
Source: Front Genet. 2022 May 30;13:865827. doi: 10.3389/fgene.2022.865827 (PMC9191626; doi:10.3389/fgene.2022.865827)
Supplement: Supplementary file 1 [file DataSheet1.ZIP]

Archive with 14 entries (13 files):
- Supplemental files/
- Supplemental files/Figure S1.tif
- Supplemental files/Figure S2.tif
- Supplemental files/Figure S3.tif
- Supplemental files/Figure S4.tif
- Supplemental files/Figure S5.tif
- Supplemental files/Table S1.xlsx
- Supplemental files/Table S2.txt
- Supplemental files/Table S3.xls
- Supplemental files/Table S4.xls
- Supplemental files/Table S5.xls
- Supplemental files/Table S6.xls
- Supplemental files/Table S7.xls
- Supplemental files/TableS8-S14.docx
