# Supplementary material for: The Inflamm-Aging Model Identifies Key Risk Factors in Atherosclerosis
Source: Front Genet. 2022 May 30;13:865827. doi: 10.3389/fgene.2022.865827 (PMC9191626; doi:10.3389/fgene.2022.865827)
Supplement: Supplementary file 1 [file DataSheet1.ZIP › Supplemental files/Table S1.xlsx]

## Sheet: Sheet1
GSE	GSM	GPL	Patient(health 0, patient 1)	Age	Train(1), test(0)
GSE7638	GSM184666	GPL571	0	47	1
GSE7638	GSM184667	GPL571	0	61	0
GSE7638	GSM184668	GPL571	0	49	0
GSE7638	GSM184669	GPL571	1	58	1
GSE7638	GSM184670	GPL571	1	70	0
GSE7638	GSM184671	GPL571	0	64	1
GSE7638	GSM184672	GPL571	1	72	0
GSE7638	GSM184673	GPL571	1	53	0
GSE7638	GSM184674	GPL571	1	54	1
GSE7638	GSM184675	GPL571	1	36	1
GSE7638	GSM184676	GPL571	1	76	0
GSE7638	GSM184677	GPL571	1	57	1
GSE7638	GSM184678	GPL571	1	67	1
GSE7638	GSM184679	GPL571	0	66	1
GSE7638	GSM184680	GPL571	1	46	0
GSE7638	GSM184681	GPL571	0	64	1
GSE7638	GSM184682	GPL571	0	67	1
GSE7638	GSM184683	GPL571	1	69	1
GSE7638	GSM184684	GPL571	0	71	1
GSE7638	GSM184685	GPL571	0	54	1
GSE7638	GSM184686	GPL571	0	52	1
GSE7638	GSM184687	GPL571	0	58	0
GSE7638	GSM184688	GPL571	0	55	1
GSE7638	GSM184689	GPL571	0	77	1
GSE7638	GSM184690	GPL571	1	64	1
GSE7638	GSM184691	GPL571	1	65	1
GSE7638	GSM184692	GPL571	1	53	1
GSE7638	GSM184693	GPL571	1	61	1
GSE7638	GSM184694	GPL571	0	63	1
GSE7638	GSM184695	GPL571	0	76	1
GSE7638	GSM184696	GPL571	1	54	1
GSE7638	GSM184697	GPL571	0	63	1
GSE7638	GSM184698	GPL571	0	64	1
GSE7638	GSM184699	GPL571	1	63	0
GSE7638	GSM184700	GPL571	1	60	0
GSE7638	GSM184701	GPL571	1	69	0
GSE7638	GSM184702	GPL571	1	55	0
GSE7638	GSM184703	GPL571	1	53	0
GSE7638	GSM184704	GPL571	1	58	0
GSE7638	GSM184705	GPL571	1	57	1
GSE7638	GSM184706	GPL571	1	60	0
GSE7638	GSM184707	GPL571	1	48	1
GSE7638	GSM184708	GPL571	1	66	1
GSE7638	GSM184709	GPL571	1	50	1
GSE7638	GSM184710	GPL571	1	61	1
GSE7638	GSM184711	GPL571	0	39	1
GSE7638	GSM184712	GPL571	1	59	1
GSE7638	GSM184713	GPL571	1	54	0
GSE7638	GSM184714	GPL571	1	82	0
GSE7638	GSM184715	GPL571	1	66	1
GSE7638	GSM184716	GPL571	0	52	1
GSE7638	GSM184717	GPL571	0	71	1
GSE7638	GSM184718	GPL571	1	45	1
GSE7638	GSM184719	GPL571	1	58	1
GSE7638	GSM184720	GPL571	1	44	0
GSE7638	GSM184721	GPL571	1	51	0
GSE7638	GSM184722	GPL571	1	68	1
GSE7638	GSM184723	GPL571	0	57	0
GSE7638	GSM184724	GPL571	1	61	1
GSE7638	GSM184725	GPL571	0	77	1
GSE7638	GSM184726	GPL571	0	72	0
GSE7638	GSM184727	GPL571	0	47	1
GSE7638	GSM184728	GPL571	1	70	1
GSE7638	GSM184729	GPL571	1	63	1
GSE7638	GSM184730	GPL571	1	57	1
GSE7638	GSM184731	GPL571	1	64	1
GSE7638	GSM184732	GPL571	1	74	1
GSE7638	GSM184733	GPL571	1	70	0
GSE7638	GSM184734	GPL571	1	75	1
GSE7638	GSM184735	GPL571	0	65	0
GSE7638	GSM184736	GPL571	1	65	1
GSE7638	GSM184737	GPL571	0	57	1
GSE7638	GSM184738	GPL571	0	44	1
GSE7638	GSM184739	GPL571	1	58	1
GSE7638	GSM184740	GPL571	1	59	1
GSE7638	GSM184741	GPL571	1	79	1
GSE7638	GSM184742	GPL571	1	55	1
GSE7638	GSM184743	GPL571	1	47	1
GSE7638	GSM184744	GPL571	1	63	0
GSE7638	GSM184745	GPL571	1	75	1
GSE7638	GSM184746	GPL571	1	76	1
GSE7638	GSM184747	GPL571	1	60	1
GSE7638	GSM184748	GPL571	1	78	1
GSE7638	GSM184749	GPL571	1	63	1
GSE7638	GSM184750	GPL571	1	55	1
GSE7638	GSM184751	GPL571	0	72	1
GSE7638	GSM184752	GPL571	1	65	1
GSE7638	GSM184753	GPL571	1	75	1
GSE7638	GSM184754	GPL571	1	60	1
GSE7638	GSM184755	GPL571	1	53	0
GSE7638	GSM184756	GPL571	1	50	0
GSE7638	GSM184757	GPL571	1	71	1
GSE7638	GSM184758	GPL571	1	67	0
GSE7638	GSM184759	GPL571	1	76	0
GSE7638	GSM184760	GPL571	1	74	0
GSE7638	GSM184761	GPL571	1	50	1
GSE7638	GSM184762	GPL571	1	69	1
GSE7638	GSM184763	GPL571	1	63	0
GSE7638	GSM184764	GPL571	1	80	0
GSE7638	GSM184765	GPL571	1	73	1
GSE7638	GSM184766	GPL571	1	48	1
GSE7638	GSM184767	GPL571	1	69	1
GSE7638	GSM184768	GPL571	1	82	0
GSE7638	GSM184769	GPL571	1	42	1
GSE7638	GSM184770	GPL571	1	66	1
GSE7638	GSM184771	GPL571	1	63	1
GSE7638	GSM184772	GPL571	0	71	0
GSE7638	GSM184773	GPL571	1	72	1
GSE7638	GSM184774	GPL571	1	80	0
GSE7638	GSM184775	GPL571	1	49	0
GSE7638	GSM184776	GPL571	1	74	1
GSE7638	GSM184777	GPL571	0	67	1
GSE7638	GSM184778	GPL571	1	65	0
GSE7638	GSM184779	GPL571	1	51	1
GSE7638	GSM184780	GPL571	0	70	0
GSE7638	GSM184781	GPL571	1	73	0
GSE7638	GSM184782	GPL571	1	65	1
GSE7638	GSM184783	GPL571	1	60	1
GSE7638	GSM184784	GPL571	1	81	1
GSE7638	GSM184785	GPL571	1	76	1
GSE7638	GSM184786	GPL571	1	60	0
GSE7638	GSM184787	GPL571	1	51	1
GSE7638	GSM184788	GPL571	0	47	1
GSE7638	GSM184789	GPL571	1	65	1
GSE7638	GSM184790	GPL571	0	64	1
GSE7638	GSM184791	GPL571	0	64	1
GSE7638	GSM184792	GPL571	0	58	1
GSE7638	GSM184793	GPL571	0	68	0
GSE7638	GSM184794	GPL571	1	60	0
GSE7638	GSM184795	GPL571	1	67	1
GSE7638	GSM184796	GPL571	0	73	1
GSE7638	GSM184797	GPL571	1	69	0
GSE7638	GSM184798	GPL571	1	55	1
GSE7638	GSM184799	GPL571	1	67	1
GSE7638	GSM184800	GPL571	1	84	1
GSE7638	GSM184801	GPL571	1	59	1
GSE7638	GSM184802	GPL571	1	73	1
GSE7638	GSM184803	GPL571	1	75	1
GSE7638	GSM184804	GPL571	1	53	1
GSE7638	GSM184805	GPL571	0	54	1
GSE7638	GSM184806	GPL571	1	54	0
GSE7638	GSM184807	GPL571	1	50	1
GSE7638	GSM184808	GPL571	1	64	1
GSE7638	GSM184809	GPL571	0	59	1
GSE7638	GSM184810	GPL571	1	62	0
GSE7638	GSM184811	GPL571	0	69	1
GSE7638	GSM184812	GPL571	0	74	1
GSE7638	GSM184813	GPL571	1	78	1
GSE7638	GSM184814	GPL571	0	31	0
GSE7638	GSM184815	GPL571	0	67	1
GSE7638	GSM184816	GPL571	0	71	1
GSE7638	GSM184817	GPL571	1	47	1
GSE7638	GSM184818	GPL571	1	70	1
GSE7638	GSM184819	GPL571	1	61	1
GSE7638	GSM184820	GPL571	0	58	1
GSE7638	GSM184821	GPL571	0	68	0
GSE7638	GSM184822	GPL571	0	43	1
GSE7638	GSM184823	GPL571	0	58	0
GSE7638	GSM184824	GPL571	0	54	1
GSE7638	GSM184825	GPL571	0	70	1
GSE9820	GSM247703	GPL6255	1	58	1
GSE9820	GSM247704	GPL6255	1	66	0
GSE9820	GSM247705	GPL6255	0	62	1
GSE9820	GSM247706	GPL6255	1	62	1
GSE9820	GSM247707	GPL6255	0	56	0
GSE9820	GSM247708	GPL6255	1	60	0
GSE9820	GSM247709	GPL6255	0	60	1
GSE9820	GSM247710	GPL6255	0	59	1
GSE9820	GSM247711	GPL6255	1	62	1
GSE9820	GSM247712	GPL6255	0	44	1
GSE9820	GSM247713	GPL6255	0	59	0
GSE9820	GSM247714	GPL6255	1	66	0
GSE9820	GSM247715	GPL6255	1	58	1
GSE9820	GSM247716	GPL6255	1	52	1
GSE9820	GSM247717	GPL6255	0	58	1
GSE9820	GSM247718	GPL6255	0	60	1
GSE9820	GSM247719	GPL6255	0	44	1
GSE9820	GSM247720	GPL6255	0	47	1
GSE9820	GSM247721	GPL6255	0	42	0
GSE9820	GSM247722	GPL6255	1	52	1
GSE9820	GSM247723	GPL6255	1	37	0
GSE9820	GSM247724	GPL6255	1	58	1
GSE9820	GSM247725	GPL6255	1	59	0
GSE9820	GSM247726	GPL6255	0	49	1
GSE9820	GSM247727	GPL6255	1	58	1
GSE9820	GSM247728	GPL6255	0	49	1
GSE9820	GSM247729	GPL6255	1	55	1
GSE9820	GSM247730	GPL6255	1	65	1
GSE9820	GSM247731	GPL6255	1	59	1
GSE9820	GSM247732	GPL6255	0	47	0
GSE9820	GSM247733	GPL6255	0	59	0
GSE9820	GSM247734	GPL6255	1	62	1
GSE9820	GSM247735	GPL6255	1	56	1
GSE9820	GSM247736	GPL6255	0	44	0
GSE9820	GSM247737	GPL6255	0	56	1
GSE9820	GSM247738	GPL6255	1	52	1
GSE9820	GSM247739	GPL6255	1	58	1
GSE9820	GSM247740	GPL6255	1	60	1
GSE9820	GSM247741	GPL6255	1	42	1
GSE9820	GSM247742	GPL6255	0	45	1
GSE9820	GSM247743	GPL6255	0	44	1
GSE9820	GSM247744	GPL6255	1	43	1
GSE9820	GSM247745	GPL6255	0	44	1
GSE9820	GSM247746	GPL6255	0	62	1
GSE9820	GSM247747	GPL6255	1	52	1
GSE9820	GSM247748	GPL6255	1	60	1
GSE9820	GSM247749	GPL6255	1	60	1
GSE9820	GSM247750	GPL6255	0	58	0
GSE9820	GSM247751	GPL6255	1	43	0
GSE9820	GSM247752	GPL6255	0	62	1
GSE9820	GSM247753	GPL6255	0	62	1
GSE9820	GSM247754	GPL6255	1	58	1
GSE9820	GSM247755	GPL6255	0	45	1
GSE9820	GSM247756	GPL6255	1	37	0
GSE9820	GSM247757	GPL6255	1	43	1
GSE9820	GSM247758	GPL6255	0	45	0
GSE9820	GSM247759	GPL6255	1	58	1
GSE9820	GSM247760	GPL6255	0	58	1
GSE9820	GSM247761	GPL6255	0	47	1
GSE9820	GSM247762	GPL6255	0	42	0
GSE9820	GSM247763	GPL6255	1	58	1
GSE9820	GSM247764	GPL6255	1	66	0
GSE9820	GSM247765	GPL6255	1	59	0
GSE9820	GSM247766	GPL6255	0	60	1
GSE9820	GSM247767	GPL6255	1	60	1
GSE9820	GSM247768	GPL6255	0	49	1
GSE9820	GSM247769	GPL6255	0	62	0
GSE9820	GSM247770	GPL6255	1	65	1
GSE9820	GSM247771	GPL6255	1	58	1
GSE9820	GSM247772	GPL6255	0	58	1
GSE9820	GSM247773	GPL6255	0	54	1
GSE9820	GSM247774	GPL6255	0	44	1
GSE9820	GSM247775	GPL6255	1	37	1
GSE9820	GSM247776	GPL6255	1	56	1
GSE9820	GSM247777	GPL6255	0	42	0
GSE9820	GSM247778	GPL6255	1	42	1
GSE9820	GSM247779	GPL6255	1	37	1
GSE9820	GSM247780	GPL6255	1	56	0
GSE9820	GSM247781	GPL6255	0	42	1
GSE9820	GSM247782	GPL6255	1	62	0
GSE9820	GSM247783	GPL6255	0	58	1
GSE9820	GSM247784	GPL6255	0	58	0
GSE9820	GSM247785	GPL6255	1	62	1
GSE9820	GSM247786	GPL6255	1	56	1
GSE9820	GSM247787	GPL6255	0	54	1
GSE9820	GSM247788	GPL6255	0	58	1
GSE9820	GSM247789	GPL6255	1	58	1
GSE9820	GSM247790	GPL6255	1	65	1
GSE9820	GSM247791	GPL6255	1	56	1
GSE9820	GSM247792	GPL6255	0	49	1
GSE9820	GSM247793	GPL6255	1	55	1
GSE9820	GSM247794	GPL6255	1	43	1
GSE9820	GSM247795	GPL6255	0	45	1
GSE9820	GSM247796	GPL6255	1	59	1
GSE9820	GSM247797	GPL6255	0	44	0
GSE9820	GSM247798	GPL6255	1	56	1
GSE9820	GSM247799	GPL6255	1	42	0
GSE9820	GSM247800	GPL6255	1	55	1
GSE9820	GSM247801	GPL6255	1	59	1
GSE9820	GSM247802	GPL6255	1	58	1
GSE9820	GSM247803	GPL6255	0	49	0
GSE9820	GSM247804	GPL6255	0	44	1
GSE9820	GSM247805	GPL6255	1	56	1
GSE9820	GSM247806	GPL6255	1	42	1
GSE9820	GSM247807	GPL6255	0	44	1
GSE9820	GSM247808	GPL6255	0	54	1
GSE9820	GSM247809	GPL6255	1	60	1
GSE9820	GSM247810	GPL6255	1	55	0
GSE9820	GSM247811	GPL6255	0	54	1
GSE9820	GSM247812	GPL6255	1	56	0
GSE9820	GSM247813	GPL6255	0	44	1
GSE9820	GSM247814	GPL6255	0	47	1
GSE9820	GSM247815	GPL6255	1	42	0
GSE9820	GSM247816	GPL6255	1	56	1
GSE9820	GSM247817	GPL6255	1	58	1
GSE9820	GSM247818	GPL6255	1	66	1
GSE9820	GSM247819	GPL6255	1	60	1
GSE9820	GSM247820	GPL6255	0	60	1
GSE9820	GSM247821	GPL6255	1	56	0
GSE9820	GSM247822	GPL6255	0	59	1
GSE9820	GSM247823	GPL6255	1	62	1
GSE9820	GSM247824	GPL6255	1	65	0
GSE9820	GSM247825	GPL6255	0	42	0
GSE9820	GSM247826	GPL6255	1	37	1
GSE9820	GSM247827	GPL6255	0	56	1
GSE9820	GSM247828	GPL6255	1	66	0
GSE9820	GSM247829	GPL6255	1	58	0
GSE9820	GSM247830	GPL6255	1	60	1
GSE9820	GSM247831	GPL6255	1	56	1
GSE9820	GSM247832	GPL6255	0	60	1
GSE9820	GSM247833	GPL6255	1	60	0
GSE9820	GSM247834	GPL6255	0	58	0
GSE9820	GSM247835	GPL6255	1	62	1
GSE9820	GSM247836	GPL6255	1	62	1
GSE9820	GSM247837	GPL6255	1	43	1
GSE9820	GSM247838	GPL6255	1	56	1
GSE9820	GSM247839	GPL6255	1	56	0
GSE9820	GSM247840	GPL6255	0	59	1
GSE9820	GSM247841	GPL6255	0	45	1
GSE9820	GSM247842	GPL6255	1	58	1
GSE9820	GSM247843	GPL6255	0	54	0
GSE9820	GSM247844	GPL6255	1	55	1
GSE9820	GSM247845	GPL6255	1	56	1
GSE9820	GSM247846	GPL6255	0	58	1
GSE9820	GSM247847	GPL6255	1	62	0
GSE9820	GSM247848	GPL6255	0	56	0
GSE9820	GSM247849	GPL6255	0	58	0
GSE9820	GSM247850	GPL6255	1	56	1
GSE9820	GSM247851	GPL6255	1	66	1
GSE9820	GSM247852	GPL6255	0	59	1
GSE9820	GSM247853	GPL6255	1	56	1
GSE9820	GSM247854	GPL6255	0	45	0
GSE9820	GSM247855	GPL6255	0	44	1
GSE12288	GSM308566	GPL96	0	40	1
GSE12288	GSM308567	GPL96	0	47	0
GSE12288	GSM308568	GPL96	0	55	0
GSE12288	GSM308569	GPL96	0	49	0
GSE12288	GSM308570	GPL96	0	51	1
GSE12288	GSM308571	GPL96	0	52	0
GSE12288	GSM308572	GPL96	0	50	1
GSE12288	GSM308573	GPL96	0	47	1
GSE12288	GSM308574	GPL96	0	47	1
GSE12288	GSM308575	GPL96	0	61	1
GSE12288	GSM308576	GPL96	0	46	1
GSE12288	GSM308577	GPL96	0	50	1
GSE12288	GSM308578	GPL96	0	53	1
GSE12288	GSM308579	GPL96	0	56	1
GSE12288	GSM308580	GPL96	0	42	1
GSE12288	GSM308581	GPL96	0	49	0
GSE12288	GSM308582	GPL96	0	47	0
GSE12288	GSM308583	GPL96	0	63	0
GSE12288	GSM308584	GPL96	0	53	1
GSE12288	GSM308585	GPL96	0	67	1
GSE12288	GSM308586	GPL96	0	46	1
GSE12288	GSM308587	GPL96	0	50	0
GSE12288	GSM308588	GPL96	0	51	1
GSE12288	GSM308589	GPL96	0	45	0
GSE12288	GSM308590	GPL96	0	58	1
GSE12288	GSM308591	GPL96	0	59	1
GSE12288	GSM308592	GPL96	0	37	1
GSE12288	GSM308593	GPL96	0	56	1
GSE12288	GSM308594	GPL96	0	53	0
GSE12288	GSM308595	GPL96	0	61	1
GSE12288	GSM308596	GPL96	0	51	0
GSE12288	GSM308597	GPL96	0	42	1
GSE12288	GSM308598	GPL96	0	67	1
GSE12288	GSM308599	GPL96	0	52	1
GSE12288	GSM308600	GPL96	1	47	1
GSE12288	GSM308601	GPL96	1	61	0
GSE12288	GSM308602	GPL96	0	40	1
GSE12288	GSM308603	GPL96	1	61	1
GSE12288	GSM308604	GPL96	1	63	0
GSE12288	GSM308605	GPL96	1	65	1
GSE12288	GSM308606	GPL96	1	66	0
GSE12288	GSM308607	GPL96	1	56	0
GSE12288	GSM308608	GPL96	1	67	1
GSE12288	GSM308609	GPL96	1	54	1
GSE12288	GSM308610	GPL96	1	53	1
GSE12288	GSM308611	GPL96	1	50	1
GSE12288	GSM308612	GPL96	0	57	1
GSE12288	GSM308613	GPL96	1	55	0
GSE12288	GSM308614	GPL96	1	54	1
GSE12288	GSM308615	GPL96	1	50	1
GSE12288	GSM308616	GPL96	1	57	1
GSE12288	GSM308617	GPL96	1	59	1
GSE12288	GSM308618	GPL96	1	42	1
GSE12288	GSM308619	GPL96	0	50	1
GSE12288	GSM308620	GPL96	1	52	0
GSE12288	GSM308621	GPL96	0	60	1
GSE12288	GSM308622	GPL96	1	59	1
GSE12288	GSM308623	GPL96	1	44	1
GSE12288	GSM308624	GPL96	0	65	0
GSE12288	GSM308625	GPL96	1	49	0
GSE12288	GSM308626	GPL96	1	46	0
GSE12288	GSM308627	GPL96	1	49	0
GSE12288	GSM308628	GPL96	0	51	1
GSE12288	GSM308629	GPL96	1	38	1
GSE12288	GSM308630	GPL96	1	45	1
GSE12288	GSM308631	GPL96	1	48	1
GSE12288	GSM308632	GPL96	1	40	1
GSE12288	GSM308633	GPL96	0	51	1
GSE12288	GSM308634	GPL96	1	51	1
GSE12288	GSM308635	GPL96	0	52	1
GSE12288	GSM308636	GPL96	0	46	1
GSE12288	GSM308637	GPL96	1	50	1
GSE12288	GSM308638	GPL96	0	57	0
GSE12288	GSM308639	GPL96	1	48	1
GSE12288	GSM308640	GPL96	1	54	1
GSE12288	GSM308641	GPL96	1	48	1
GSE12288	GSM308642	GPL96	1	45	0
GSE12288	GSM308643	GPL96	0	52	0
GSE12288	GSM308644	GPL96	1	42	1
GSE12288	GSM308645	GPL96	1	61	0
GSE12288	GSM308646	GPL96	1	57	0
GSE12288	GSM308647	GPL96	1	46	1
GSE12288	GSM308648	GPL96	0	63	0
GSE12288	GSM308649	GPL96	0	58	1
GSE12288	GSM308650	GPL96	1	63	1
GSE12288	GSM308651	GPL96	0	63	1
GSE12288	GSM308652	GPL96	1	54	0
GSE12288	GSM308653	GPL96	1	53	1
GSE12288	GSM308654	GPL96	0	57	1
GSE12288	GSM308655	GPL96	1	63	1
GSE12288	GSM308656	GPL96	0	42	1
GSE12288	GSM308657	GPL96	1	52	1
GSE12288	GSM308658	GPL96	1	55	0
GSE12288	GSM308659	GPL96	1	57	1
GSE12288	GSM308660	GPL96	0	62	1
GSE12288	GSM308661	GPL96	0	44	1
GSE12288	GSM308662	GPL96	0	47	1
GSE12288	GSM308663	GPL96	0	54	0
GSE12288	GSM308664	GPL96	1	56	0
GSE12288	GSM308665	GPL96	0	47	1
GSE12288	GSM308666	GPL96	1	63	1
GSE12288	GSM308667	GPL96	1	62	1
GSE12288	GSM308668	GPL96	1	44	0
GSE12288	GSM308669	GPL96	1	54	0
GSE12288	GSM308670	GPL96	1	60	1
GSE12288	GSM308671	GPL96	1	56	1
GSE12288	GSM308672	GPL96	1	51	1
GSE12288	GSM308673	GPL96	1	55	0
GSE12288	GSM308674	GPL96	1	40	0
GSE12288	GSM308675	GPL96	1	52	1
GSE12288	GSM308676	GPL96	1	52	1
GSE12288	GSM308677	GPL96	0	50	0
GSE12288	GSM308678	GPL96	1	67	1
GSE12288	GSM308679	GPL96	1	55	1
GSE12288	GSM308680	GPL96	0	39	1
GSE12288	GSM308681	GPL96	1	54	1
GSE12288	GSM308682	GPL96	0	54	1
GSE12288	GSM308683	GPL96	0	61	1
GSE12288	GSM308684	GPL96	0	60	1
GSE12288	GSM308685	GPL96	1	50	1
GSE12288	GSM308686	GPL96	1	51	0
GSE12288	GSM308687	GPL96	0	46	1
GSE12288	GSM308688	GPL96	1	60	1
GSE12288	GSM308689	GPL96	1	59	1
GSE12288	GSM308690	GPL96	1	52	1
GSE12288	GSM308691	GPL96	1	57	1
GSE12288	GSM308692	GPL96	1	54	1
GSE12288	GSM308693	GPL96	1	52	1
GSE12288	GSM308694	GPL96	1	48	1
GSE12288	GSM308695	GPL96	1	54	1
GSE12288	GSM308696	GPL96	1	60	0
GSE12288	GSM308697	GPL96	1	55	1
GSE12288	GSM308698	GPL96	0	39	1
GSE12288	GSM308699	GPL96	1	52	1
GSE12288	GSM308700	GPL96	1	67	1
GSE12288	GSM308701	GPL96	0	57	0
GSE12288	GSM308702	GPL96	0	50	1
GSE12288	GSM308703	GPL96	1	63	0
GSE12288	GSM308704	GPL96	1	60	0
GSE12288	GSM308705	GPL96	1	43	0
GSE12288	GSM308706	GPL96	0	68	0
GSE12288	GSM308707	GPL96	1	67	0
GSE12288	GSM308708	GPL96	1	67	0
GSE12288	GSM308709	GPL96	0	55	1
GSE12288	GSM308710	GPL96	1	58	0
GSE12288	GSM308711	GPL96	1	52	0
GSE12288	GSM308712	GPL96	0	43	1
GSE12288	GSM308713	GPL96	0	54	1
GSE12288	GSM308714	GPL96	0	40	1
GSE12288	GSM308715	GPL96	1	48	1
GSE12288	GSM308716	GPL96	0	59	1
GSE12288	GSM308717	GPL96	1	62	0
GSE12288	GSM308718	GPL96	1	67	1
GSE12288	GSM308719	GPL96	1	52	1
GSE12288	GSM308720	GPL96	0	46	1
GSE12288	GSM308721	GPL96	0	48	0
GSE12288	GSM308722	GPL96	0	54	1
GSE12288	GSM308723	GPL96	1	53	1
GSE12288	GSM308724	GPL96	1	54	1
GSE12288	GSM308725	GPL96	1	68	0
GSE12288	GSM308726	GPL96	0	54	0
GSE12288	GSM308727	GPL96	1	52	1
GSE12288	GSM308728	GPL96	0	44	1
GSE12288	GSM308729	GPL96	0	55	1
GSE12288	GSM308730	GPL96	0	63	1
GSE12288	GSM308731	GPL96	0	52	1
GSE12288	GSM308732	GPL96	0	50	1
GSE12288	GSM308733	GPL96	0	56	1
GSE12288	GSM308734	GPL96	1	54	0
GSE12288	GSM308735	GPL96	0	42	1
GSE12288	GSM308736	GPL96	1	50	1
GSE12288	GSM308737	GPL96	1	55	1
GSE12288	GSM308738	GPL96	0	50	1
GSE12288	GSM308739	GPL96	0	61	0
GSE12288	GSM308740	GPL96	0	60	1
GSE12288	GSM308741	GPL96	1	58	1
GSE12288	GSM308742	GPL96	1	51	1
GSE12288	GSM308743	GPL96	1	67	1
GSE12288	GSM308744	GPL96	0	45	0
GSE12288	GSM308745	GPL96	1	53	1
GSE12288	GSM308746	GPL96	0	56	1
GSE12288	GSM308747	GPL96	1	64	1
GSE12288	GSM308748	GPL96	0	44	0
GSE12288	GSM308749	GPL96	0	59	0
GSE12288	GSM308750	GPL96	0	47	1
GSE12288	GSM308751	GPL96	0	54	1
GSE12288	GSM308752	GPL96	1	54	0
GSE12288	GSM308753	GPL96	0	56	1
GSE12288	GSM308754	GPL96	1	60	1
GSE12288	GSM308755	GPL96	1	62	0
GSE12288	GSM308756	GPL96	1	44	0
GSE12288	GSM308757	GPL96	0	49	1
GSE12288	GSM308758	GPL96	0	47	1
GSE12288	GSM308759	GPL96	1	52	1
GSE12288	GSM308760	GPL96	0	56	1
GSE12288	GSM308761	GPL96	0	50	0
GSE12288	GSM308762	GPL96	0	50	0
GSE12288	GSM308763	GPL96	0	37	0
GSE12288	GSM308764	GPL96	0	64	1
GSE12288	GSM308765	GPL96	0	51	1
GSE12288	GSM308766	GPL96	0	42	0
GSE12288	GSM308767	GPL96	0	43	0
GSE12288	GSM308768	GPL96	0	37	1
GSE12288	GSM308769	GPL96	0	52	1
GSE12288	GSM308770	GPL96	0	42	1
GSE12288	GSM308771	GPL96	0	66	1
GSE12288	GSM308772	GPL96	0	58	1
GSE12288	GSM308773	GPL96	1	53	1
GSE12288	GSM308774	GPL96	0	62	0
GSE12288	GSM308775	GPL96	1	49	1
GSE12288	GSM308776	GPL96	1	62	1
GSE12288	GSM308777	GPL96	0	47	1
GSE12288	GSM308778	GPL96	1	65	0
GSE12288	GSM308779	GPL96	0	49	1
GSE12288	GSM308780	GPL96	1	37	0
GSE12288	GSM308781	GPL96	1	64	1
GSE12288	GSM308782	GPL96	1	52	0
GSE12288	GSM308783	GPL96	1	59	0
GSE12288	GSM308784	GPL96	1	54	1
GSE12288	GSM308785	GPL96	0	59	1
GSE12288	GSM308786	GPL96	0	62	0
GSE12288	GSM308787	GPL96	0	52	1
GSE20681	GSM518885	GPL4133	1	45	0
GSE20681	GSM518886	GPL4133	0	35	0
GSE20681	GSM518887	GPL4133	1	63	1
GSE20681	GSM518888	GPL4133	0	61	0
GSE20681	GSM518889	GPL4133	1	81	0
GSE20681	GSM518890	GPL4133	0	69	1
GSE20681	GSM518891	GPL4133	1	58	1
GSE20681	GSM518892	GPL4133	0	46	1
GSE20681	GSM518893	GPL4133	1	60	1
GSE20681	GSM518894	GPL4133	0	65	1
GSE20681	GSM518895	GPL4133	1	64	1
GSE20681	GSM518896	GPL4133	0	59	0
GSE20681	GSM518897	GPL4133	1	75	0
GSE20681	GSM518898	GPL4133	0	63	0
GSE20681	GSM518899	GPL4133	1	63	1
GSE20681	GSM518900	GPL4133	0	56	1
GSE20681	GSM518901	GPL4133	1	71	0
GSE20681	GSM518902	GPL4133	0	68	1
GSE20681	GSM518903	GPL4133	1	52	0
GSE20681	GSM518904	GPL4133	0	45	0
GSE20681	GSM518905	GPL4133	1	54	1
GSE20681	GSM518906	GPL4133	0	44	1
GSE20681	GSM518907	GPL4133	1	59	1
GSE20681	GSM518908	GPL4133	0	47	1
GSE20681	GSM518909	GPL4133	1	61	1
GSE20681	GSM518910	GPL4133	0	53	0
GSE20681	GSM518911	GPL4133	1	105	1
GSE20681	GSM518912	GPL4133	0	52	0
GSE20681	GSM518913	GPL4133	1	62	1
GSE20681	GSM518914	GPL4133	0	53	1
GSE20681	GSM518915	GPL4133	1	66	1
GSE20681	GSM518916	GPL4133	0	61	1
GSE20681	GSM518917	GPL4133	1	87	1
GSE20681	GSM518918	GPL4133	0	82	0
GSE20681	GSM518919	GPL4133	1	64	1
GSE20681	GSM518920	GPL4133	0	51	1
GSE20681	GSM518921	GPL4133	1	55	1
GSE20681	GSM518922	GPL4133	0	46	0
GSE20681	GSM518923	GPL4133	1	51	0
GSE20681	GSM518924	GPL4133	0	42	1
GSE20681	GSM518925	GPL4133	1	67	1
GSE20681	GSM518926	GPL4133	0	63	1
GSE20681	GSM518927	GPL4133	1	43	1
GSE20681	GSM518928	GPL4133	0	35	1
GSE20681	GSM518929	GPL4133	1	60	1
GSE20681	GSM518930	GPL4133	0	55	1
GSE20681	GSM518931	GPL4133	1	69	1
GSE20681	GSM518932	GPL4133	0	60	0
GSE20681	GSM518933	GPL4133	1	81	1
GSE20681	GSM518934	GPL4133	0	80	0
GSE20681	GSM518935	GPL4133	1	72	0
GSE20681	GSM518936	GPL4133	0	63	1
GSE20681	GSM518937	GPL4133	1	74	1
GSE20681	GSM518938	GPL4133	0	65	1
GSE20681	GSM518939	GPL4133	1	67	1
GSE20681	GSM518940	GPL4133	0	60	0
GSE20681	GSM518941	GPL4133	1	72	0
GSE20681	GSM518942	GPL4133	0	59	0
GSE20681	GSM518943	GPL4133	1	71	1
GSE20681	GSM518944	GPL4133	0	60	0
GSE20681	GSM518945	GPL4133	1	49	0
GSE20681	GSM518946	GPL4133	0	41	1
GSE20681	GSM518947	GPL4133	1	49	0
GSE20681	GSM518948	GPL4133	0	50	0
GSE20681	GSM518949	GPL4133	1	52	1
GSE20681	GSM518950	GPL4133	0	46	0
GSE20681	GSM518951	GPL4133	1	80	1
GSE20681	GSM518952	GPL4133	0	70	0
GSE20681	GSM518953	GPL4133	1	66	1
GSE20681	GSM518954	GPL4133	0	60	0
GSE20681	GSM518955	GPL4133	1	51	0
GSE20681	GSM518956	GPL4133	0	51	1
GSE20681	GSM518957	GPL4133	1	80	1
GSE20681	GSM518958	GPL4133	0	69	1
GSE20681	GSM518959	GPL4133	1	50	1
GSE20681	GSM518960	GPL4133	0	42	1
GSE20681	GSM518961	GPL4133	1	72	1
GSE20681	GSM518962	GPL4133	0	61	1
GSE20681	GSM518963	GPL4133	1	69	1
GSE20681	GSM518964	GPL4133	0	70	0
GSE20681	GSM518965	GPL4133	1	58	1
GSE20681	GSM518966	GPL4133	0	54	0
GSE20681	GSM518967	GPL4133	1	52	1
GSE20681	GSM518968	GPL4133	0	41	1
GSE20681	GSM518969	GPL4133	1	57	1
GSE20681	GSM518970	GPL4133	0	51	1
GSE20681	GSM518971	GPL4133	1	57	1
GSE20681	GSM518972	GPL4133	0	49	1
GSE20681	GSM518973	GPL4133	1	55	1
GSE20681	GSM518974	GPL4133	0	55	0
GSE20681	GSM518975	GPL4133	1	67	1
GSE20681	GSM518976	GPL4133	0	63	1
GSE20681	GSM518977	GPL4133	1	54	1
GSE20681	GSM518978	GPL4133	0	43	0
GSE20681	GSM518979	GPL4133	1	59	1
GSE20681	GSM518980	GPL4133	0	58	1
GSE20681	GSM518981	GPL4133	1	83	0
GSE20681	GSM518982	GPL4133	0	76	1
GSE20681	GSM518983	GPL4133	1	66	0
GSE20681	GSM518984	GPL4133	0	64	0
GSE20681	GSM518985	GPL4133	1	81	0
GSE20681	GSM518986	GPL4133	0	80	0
GSE20681	GSM518987	GPL4133	1	83	0
GSE20681	GSM518988	GPL4133	0	73	1
GSE20681	GSM518989	GPL4133	1	50	1
GSE20681	GSM518990	GPL4133	0	37	1
GSE20681	GSM518991	GPL4133	1	79	0
GSE20681	GSM518992	GPL4133	0	77	0
GSE20681	GSM518993	GPL4133	1	48	1
GSE20681	GSM518994	GPL4133	0	39	1
GSE20681	GSM518995	GPL4133	1	58	0
GSE20681	GSM518996	GPL4133	0	48	1
GSE20681	GSM518997	GPL4133	1	65	0
GSE20681	GSM518998	GPL4133	0	56	0
GSE20681	GSM518999	GPL4133	1	64	0
GSE20681	GSM519000	GPL4133	0	54	1
GSE20681	GSM519001	GPL4133	1	65	1
GSE20681	GSM519002	GPL4133	0	54	1
GSE20681	GSM519003	GPL4133	1	82	1
GSE20681	GSM519004	GPL4133	0	70	1
GSE20681	GSM519005	GPL4133	1	61	1
GSE20681	GSM519006	GPL4133	0	62	0
GSE20681	GSM519007	GPL4133	1	54	1
GSE20681	GSM519008	GPL4133	0	41	0
GSE20681	GSM519009	GPL4133	1	84	1
GSE20681	GSM519010	GPL4133	0	78	0
GSE20681	GSM519011	GPL4133	1	70	0
GSE20681	GSM519012	GPL4133	0	59	1
GSE20681	GSM519013	GPL4133	1	72	0
GSE20681	GSM519014	GPL4133	0	60	1
GSE20681	GSM519015	GPL4133	1	86	1
GSE20681	GSM519016	GPL4133	0	78	1
GSE20681	GSM519017	GPL4133	1	74	1
GSE20681	GSM519018	GPL4133	0	69	1
GSE20681	GSM519019	GPL4133	1	66	0
GSE20681	GSM519020	GPL4133	0	66	0
GSE20681	GSM519021	GPL4133	1	82	1
GSE20681	GSM519022	GPL4133	0	47	1
GSE20681	GSM519023	GPL4133	1	67	1
GSE20681	GSM519024	GPL4133	0	66	1
GSE20681	GSM519025	GPL4133	1	54	1
GSE20681	GSM519026	GPL4133	0	53	0
GSE20681	GSM519027	GPL4133	1	67	1
GSE20681	GSM519028	GPL4133	0	61	1
GSE20681	GSM519029	GPL4133	1	72	0
GSE20681	GSM519030	GPL4133	0	76	1
GSE20681	GSM519031	GPL4133	1	56	0
GSE20681	GSM519032	GPL4133	0	45	0
GSE20681	GSM519033	GPL4133	1	84	1
GSE20681	GSM519034	GPL4133	0	74	0
GSE20681	GSM519035	GPL4133	1	70	1
GSE20681	GSM519036	GPL4133	0	64	0
GSE20681	GSM519037	GPL4133	1	45	1
GSE20681	GSM519038	GPL4133	0	35	1
GSE20681	GSM519039	GPL4133	1	75	1
GSE20681	GSM519040	GPL4133	0	75	1
GSE20681	GSM519041	GPL4133	1	73	1
GSE20681	GSM519042	GPL4133	0	65	0
GSE20681	GSM519043	GPL4133	1	68	0
GSE20681	GSM519044	GPL4133	0	68	1
GSE20681	GSM519045	GPL4133	1	51	1
GSE20681	GSM519046	GPL4133	0	44	1
GSE20681	GSM519047	GPL4133	1	67	1
GSE20681	GSM519048	GPL4133	0	68	0
GSE20681	GSM519049	GPL4133	1	61	1
GSE20681	GSM519050	GPL4133	0	51	0
GSE20681	GSM519051	GPL4133	1	66	0
GSE20681	GSM519052	GPL4133	0	55	0
GSE20681	GSM519053	GPL4133	1	77	0
GSE20681	GSM519054	GPL4133	0	76	1
GSE20681	GSM519055	GPL4133	1	58	0
GSE20681	GSM519056	GPL4133	0	49	0
GSE20681	GSM519057	GPL4133	1	63	1
GSE20681	GSM519058	GPL4133	0	56	1
GSE20681	GSM519059	GPL4133	1	68	0
GSE20681	GSM519060	GPL4133	0	65	1
GSE20681	GSM519061	GPL4133	1	57	1
GSE20681	GSM519062	GPL4133	0	57	1
GSE20681	GSM519063	GPL4133	1	71	1
GSE20681	GSM519064	GPL4133	0	66	1
GSE20681	GSM519065	GPL4133	1	84	1
GSE20681	GSM519066	GPL4133	0	82	0
GSE20681	GSM519067	GPL4133	1	81	1
GSE20681	GSM519068	GPL4133	0	80	1
GSE20681	GSM519069	GPL4133	1	52	0
GSE20681	GSM519070	GPL4133	0	50	1
GSE20681	GSM519071	GPL4133	1	60	1
GSE20681	GSM519072	GPL4133	0	53	0
GSE20681	GSM519073	GPL4133	1	50	1
GSE20681	GSM519074	GPL4133	0	46	1
GSE20681	GSM519075	GPL4133	1	57	1
GSE20681	GSM519076	GPL4133	0	54	1
GSE20681	GSM519077	GPL4133	1	54	1
GSE20681	GSM519078	GPL4133	0	44	1
GSE20681	GSM519079	GPL4133	1	67	1
GSE20681	GSM519080	GPL4133	0	55	1
GSE20681	GSM519081	GPL4133	1	52	0
GSE20681	GSM519082	GPL4133	0	41	1
GSE22253	GSM954999	GPL6244	0	30	1
GSE22253	GSM955000	GPL6244	0	55	0
GSE22253	GSM955001	GPL6244	0	52	0
GSE22253	GSM955002	GPL6244	0	45	1
GSE22253	GSM955003	GPL6244	0	47	1
GSE22253	GSM955004	GPL6244	0	44	1
GSE22253	GSM955005	GPL6244	0	62	1
GSE22253	GSM955006	GPL6244	0	34	1
GSE22253	GSM955007	GPL6244	0	49	0
GSE22253	GSM955008	GPL6244	0	58	1
GSE22253	GSM955009	GPL6244	0	44	0
GSE22253	GSM955010	GPL6244	0	43	1
GSE22253	GSM955012	GPL6244	0	60	1
GSE22253	GSM955013	GPL6244	0	48	1
GSE22253	GSM955014	GPL6244	0	32	0
GSE22253	GSM955015	GPL6244	0	54	0
GSE22253	GSM955016	GPL6244	0	51	1
GSE22253	GSM955017	GPL6244	0	44	0
GSE22253	GSM955018	GPL6244	0	64	1
GSE22253	GSM955019	GPL6244	0	48	0
GSE22253	GSM955020	GPL6244	0	25	1
GSE22253	GSM955021	GPL6244	0	55	1
GSE22253	GSM955022	GPL6244	0	57	0
GSE22253	GSM955023	GPL6244	0	57	1
GSE22253	GSM955024	GPL6244	0	26	1
GSE22253	GSM955025	GPL6244	0	40	0
GSE22253	GSM955026	GPL6244	0	33	1
GSE22253	GSM955027	GPL6244	0	42	0
GSE22253	GSM955028	GPL6244	0	34	1
GSE22253	GSM955029	GPL6244	0	47	1
GSE22253	GSM955030	GPL6244	0	59	1
GSE22253	GSM955031	GPL6244	0	38	0
GSE22253	GSM955032	GPL6244	0	47	1
GSE22253	GSM955033	GPL6244	0	71	0
GSE22253	GSM955034	GPL6244	0	46	0
GSE22253	GSM955035	GPL6244	0	38	0
GSE22253	GSM955036	GPL6244	0	67	1
GSE22253	GSM955037	GPL6244	0	56	0
GSE22253	GSM955038	GPL6244	0	12	1
GSE22253	GSM955039	GPL6244	0	50	1
GSE22253	GSM955040	GPL6244	0	51	0
GSE22253	GSM955041	GPL6244	0	52	1
GSE22253	GSM955042	GPL6244	0	60	1
GSE22253	GSM955043	GPL6244	0	29	1
GSE22253	GSM955044	GPL6244	0	69	1
GSE22253	GSM955045	GPL6244	0	46	1
GSE22253	GSM955046	GPL6244	0	63	1
GSE22253	GSM955047	GPL6244	0	59	1
GSE22253	GSM955048	GPL6244	0	36	0
GSE22253	GSM955049	GPL6244	0	21	1
GSE22253	GSM955050	GPL6244	0	51	1
GSE22253	GSM955051	GPL6244	0	37	1
GSE22253	GSM955052	GPL6244	0	52	0
GSE22253	GSM955053	GPL6244	0	24	1
GSE22253	GSM955054	GPL6244	0	33	1
GSE22253	GSM955055	GPL6244	0	42	0
GSE22253	GSM955056	GPL6244	0	18	0
GSE22253	GSM955057	GPL6244	0	35	1
GSE22253	GSM955058	GPL6244	0	60	0
GSE22253	GSM955059	GPL6244	0	53	1
GSE22253	GSM955060	GPL6244	0	53	1
GSE22253	GSM955061	GPL6244	0	50	1
GSE22253	GSM955062	GPL6244	0	58	1
GSE22253	GSM955063	GPL6244	0	66	1
GSE22253	GSM955064	GPL6244	0	60	1
GSE22253	GSM955065	GPL6244	0	47	0
GSE22253	GSM955066	GPL6244	0	55	1
GSE22253	GSM955067	GPL6244	0	53	1
GSE22253	GSM955068	GPL6244	0	49	1
GSE22253	GSM955069	GPL6244	0	41	1
GSE22253	GSM955070	GPL6244	0	52	0
GSE22253	GSM955071	GPL6244	0	42	1
GSE22253	GSM955072	GPL6244	0	55	1
GSE22253	GSM955073	GPL6244	0	74	0
GSE22253	GSM955074	GPL6244	0	57	0
GSE22253	GSM955075	GPL6244	0	59	1
GSE22253	GSM955076	GPL6244	0	50	1
GSE22253	GSM955077	GPL6244	0	46	1
GSE22253	GSM955078	GPL6244	0	47	1
GSE22253	GSM955079	GPL6244	0	47	1
GSE22253	GSM955080	GPL6244	0	48	0
GSE22253	GSM955081	GPL6244	0	63	1
GSE22253	GSM955082	GPL6244	0	38	1
GSE22253	GSM955083	GPL6244	0	32	1
GSE22253	GSM955084	GPL6244	0	50	1
GSE22253	GSM955085	GPL6244	0	56	0
GSE22253	GSM955086	GPL6244	0	61	1
GSE22253	GSM955087	GPL6244	0	54	0
GSE22253	GSM955088	GPL6244	0	63	0
GSE22253	GSM955089	GPL6244	0	54	1
GSE22253	GSM955090	GPL6244	0	50	1
GSE22253	GSM955091	GPL6244	0	50	1
GSE22253	GSM955092	GPL6244	0	71	0
GSE22253	GSM955093	GPL6244	0	43	1
GSE22253	GSM955094	GPL6244	0	53	0
GSE22253	GSM955095	GPL6244	0	44	1
GSE22253	GSM955096	GPL6244	0	18	0
GSE22253	GSM955097	GPL6244	0	43	1
GSE22253	GSM955098	GPL6244	0	52	0
GSE22253	GSM955099	GPL6244	0	20	1
GSE22253	GSM955100	GPL6244	0	56	1
GSE22253	GSM955101	GPL6244	0	57	0
GSE22253	GSM955102	GPL6244	0	62	1
GSE22253	GSM955103	GPL6244	0	57	1
GSE22253	GSM955104	GPL6244	0	36	1
GSE22253	GSM955105	GPL6244	0	54	1
GSE22253	GSM955106	GPL6244	0	21	0
GSE37171	GSM912856	GPL570	0	48	0
GSE37171	GSM912857	GPL570	0	61	0
GSE37171	GSM912858	GPL570	0	26	0
GSE37171	GSM912859	GPL570	0	43	0
GSE37171	GSM912860	GPL570	0	43	0
GSE37171	GSM912861	GPL570	0	26	0
GSE37171	GSM912862	GPL570	0	31	1
GSE37171	GSM912863	GPL570	0	32	1
GSE37171	GSM912864	GPL570	0	43	0
GSE37171	GSM912865	GPL570	0	43	1
GSE37171	GSM912866	GPL570	0	34	0
GSE37171	GSM912867	GPL570	0	46	1
GSE37171	GSM912868	GPL570	0	42	1
GSE37171	GSM912869	GPL570	0	26	1
GSE37171	GSM912870	GPL570	0	47	1
GSE37171	GSM912871	GPL570	0	65	0
GSE37171	GSM912872	GPL570	0	54	1
GSE37171	GSM912873	GPL570	0	41	1
GSE37171	GSM912874	GPL570	0	41	1
GSE37171	GSM912875	GPL570	0	57	1
GSE123696	GSM3509635	GPL15207	0	89	1
GSE123696	GSM3509636	GPL15207	0	76	0
GSE123696	GSM3509637	GPL15207	0	23	1
GSE123696	GSM3509638	GPL15207	0	92	1
GSE123696	GSM3509639	GPL15207	0	83	0
GSE123696	GSM3509640	GPL15207	0	96	1
GSE123696	GSM3509641	GPL15207	0	95	0
GSE123696	GSM3509642	GPL15207	0	88	1
GSE123696	GSM3509643	GPL15207	0	29	1
GSE123696	GSM3509644	GPL15207	0	30	1
GSE123696	GSM3509645	GPL15207	0	27	0
GSE123696	GSM3509646	GPL15207	0	73	0
GSE123696	GSM3509647	GPL15207	0	28	1
GSE123696	GSM3509648	GPL15207	0	77	1
GSE123696	GSM3509649	GPL15207	0	71	1
GSE123696	GSM3509650	GPL15207	0	78	1
GSE123696	GSM3509651	GPL15207	0	70	1
GSE123696	GSM3509652	GPL15207	0	67	1
GSE123696	GSM3509653	GPL15207	0	85	0
GSE123696	GSM3509654	GPL15207	0	32	1
GSE123696	GSM3509655	GPL15207	0	88	1
GSE123696	GSM3509656	GPL15207	0	90	1
GSE123696	GSM3509657	GPL15207	0	77	1
GSE123696	GSM3509658	GPL15207	0	70	1
GSE123696	GSM3509659	GPL15207	0	83	1
GSE123696	GSM3509660	GPL15207	0	89	0
GSE123696	GSM3509661	GPL15207	0	80	1
GSE123696	GSM3509662	GPL15207	0	67	0
GSE123696	GSM3509663	GPL15207	0	26	1
GSE123696	GSM3509664	GPL15207	0	96	1
GSE123696	GSM3509665	GPL15207	0	87	1
GSE123696	GSM3509666	GPL15207	0	82	1
GSE123696	GSM3509667	GPL15207	0	27	0
GSE123696	GSM3509668	GPL15207	0	76	0
GSE123696	GSM3509669	GPL15207	0	88	1
GSE123696	GSM3509670	GPL15207	0	91	0
GSE123696	GSM3509671	GPL15207	0	89	1
GSE123696	GSM3509672	GPL15207	0	91	1
GSE123696	GSM3509673	GPL15207	0	71	1
GSE123696	GSM3509674	GPL15207	0	29	0
GSE123696	GSM3509675	GPL15207	0	88	1
GSE123696	GSM3509676	GPL15207	0	66	1
GSE123696	GSM3509677	GPL15207	0	83	1
GSE123696	GSM3509678	GPL15207	0	89	1
GSE123696	GSM3509679	GPL15207	0	31	0
GSE123696	GSM3509680	GPL15207	0	90	1
GSE123696	GSM3509681	GPL15207	0	27	1
GSE123696	GSM3509682	GPL15207	0	69	1
GSE123696	GSM3509683	GPL15207	0	85	0
GSE123696	GSM3509684	GPL15207	0	33	0
GSE123696	GSM3509685	GPL15207	0	31	0
GSE123696	GSM3509686	GPL15207	0	89	0
GSE123696	GSM3509687	GPL15207	0	80	1
GSE123696	GSM3509688	GPL15207	0	93	1
GSE123696	GSM3509689	GPL15207	0	33	1
GSE123696	GSM3509690	GPL15207	0	90	1
GSE123696	GSM3509691	GPL15207	0	73	1
GSE123696	GSM3509692	GPL15207	0	82	1
GSE123696	GSM3509693	GPL15207	0	34	1
GSE123696	GSM3509694	GPL15207	0	67	1
GSE123696	GSM3509695	GPL15207	0	68	1
GSE123696	GSM3509696	GPL15207	0	31	0
GSE123696	GSM3509697	GPL15207	0	66	0
GSE123696	GSM3509698	GPL15207	0	70	1
GSE123696	GSM3509699	GPL15207	0	28	1
GSE123696	GSM3509700	GPL15207	0	66	0
				56
				46
				74
				71
				14
				79
				68
				57
				70
				75
				75
				69
				86
				73
				74
				66
				82
				78
				62
				56
				64
				55
				70
				57
				72
				64
				116
				63
				73
				64
				76
				72
				18
				93
				74
				61
				65
				57
				62
				52
				77
				74
				54
				45
				71
				66
				79
				70
				11
				17
				82
				74
				84
				76
				78
				70
				82
				70
				81
				71
				60
				51
				59
				61
				63
				57
				90
				81
				76
				70
				62
				61
				91
				79
				60
				52
				83
				72
				79
				80
				68
				64
				63
				51
				68
				61
				67
				60
				65
				65
				78
				73
				65
				53
				70
				68
				17
				87
				77
				75
				12
				9
				17
				83
				60
				48
				89
				87
				59
				50
				69
				58
				76
				67
				74
				65
				76
				64
				93
				81
				72
				72
				64
				52
				95
				89
				81
				69
				82
				71
				96
				88
				84
				79
				76
				76
				92
				58
				78
				77
				64
				63
				77
				72
				82
				87
				66
				56
				14
				84
				80
				75
				55
				46
				85
				85
				83
				75
				78
				78
				61
				54
				77
				78
				72
				62
				77
				66
				88
				87
				68
				59
				74
				67
				78
				75
				68
				81
				76
				11
				92
				91
				91
				62
				61
				70
				63
				60
				56
				67
				65
				65
				54
				77
				66
				63
				51
				56
				46
				74
				71
				14
				79
				68
				57
				70
				75
				75
				69
				86
				73
				74
				66
				82
				78
				62
				56
				64
				55
				70
				57
				72
				64
				116
				63
				73
				64
				76
				72
				18
				93
				74
				61
				65
				57
				62
				52
				77
				74
				54
				45
				71
				66
				79
				70
				11
				17
				82
				74
				84
				76
				78
				70
				82
				70
				81
				71
				60
				51
				59
				61
				63
				57
				90
				81
				76
				70
				62
				61
				91
				79
				60
				52
				83
				72
				79
				80
				68
				64
				63
				51
				68
				61
				67
				60
				65
				65
				78
				73
				65
				53
				70
				68
				17
				87
				77
				75
				12
				9
				17
				83
				60
				48
				89
				87
				59
				50
				69
				58
				76
				67
				74
				65
				76
				64
				93
				81
				72
				72
				64
				52
				95
				89
				81
				69
				82
				71
				96
				88
				84
				79
				76
				76
				92
				58
				78
				77
				64
				63
				77
				72
				82
				87
				66
				56
				14
				84
				80
				75
				55
				46
				85
				85
				83
				75
				78
				78
				61
				54
				77
				78
				72
				62
				77
				66
				88
				87
				68
				59
				74
				67
				78
				75
				68
				81
				76
				11
				92
				91
				91
				62
				61
				70
				63
				60
				56
				67
				65
				65
				54
				77
				66
				63
				51
				56
				46
				74
				71
				14
				79
				68
				57
				70
				75
				75
				69
				86
				73
				74
				66
				82
				78
				62
				56
				64
				55
				70
				57
				72
				64
				116
				63
				73
				64
				76
				72
				18
				93
				74
				61
				65
				57
				62
				52
				77
				74
				54
				45
				71
				66
				79
				70
				11
				17
				82
				74
				84
				76
				78
				70
				82
				70
				81
				71
				60
				51
				59
				61
				63
				57
				90
				81
				76
				70
				62
				61
				91
				79
				60
				52
				83
				72
				79
				80
				68
				64
				63
				51
				68
				61
				67
				60
				65
				65
				78
				73
				65
				53
				70
				68
				17
				87
				77
				75
				12
				9
				17
				83
				60
				48
				89
				87
				59
				50
				69
				58
				76
				67
				74
				65
				76
				64
				93
				81
				72
				72
				64
				52
				95
				89
				81
				69
				82
				71
				96
				88
				84
				79
				76
				76
				92
				58
				78
				77
				64
				63
				77
				72
				82
				87
				66
				56
				14
				84
				80
				75
				55
				46
				85
				85
				83
				75
				78
				78
				61
				54
				77
				78
				72
				62
				77
				66
				88
				87
				68
				59
				74
				67
				78
				75
				68
				81
				76
				11
				92
				91
				91
				62
				61
				70
				63
				60
				56
				67
				65
				65
				54
				77
				66
				63
				51
				56
				46
				74
				71
				14
				79
				68
				57
				70
				75
				75
				69
				86
				73
				74
				66
				82
				78
				62
				56
				64
				55
				70
				57
				72
				64
				116
				63
				73
				64
				76
				72
				18
				93
				74
				61
				65
				57
				62
				52
				77
				74
				54
				45
				71
				66
				79
				70
				11
				17
				82
				74
				84
				76
				78
				70
				82
				70
				81
				71
				60
				51
				59
				61
				63
				57
				90
				81
				76
				70
				62
				61
				91
				79
				60
				52
				83
				72
				79
				80
				68
				64
				63
				51
				68
				61
				67
				60
				65
				65
				78
				73
				65
				53
				70
				68
				17
				87
				77
				75
				12
				9
				17
				83
				60
				48
				89
				87
				59
				50
				69
				58
				76
				67
				74
				65
				76
				64
				93
				81
				72
				72
				64
				52
				95
				89
				81
				69
				82
				71
				96
				88
				84
				79
				76
				76
				92
				58
				78
				77
				64
				63
				77
				72
				82
				87
				66
				56
				14
				84
				80
				75
				55
				46
				85
				85
				83
				75
				78
				78
				61
				54
				77
				78
				72
				62
				77
				66
				88
				87
				68
				59
				74
				67
				78
				75
				68
				81
				76
				11
				92
				91
				91
				62
				61
				70
				63
				60
				56
				67
				65
				65
				54
				77
				66
				63
				51
				56
				46
				74
				71
				14
				79
				68
				57
				70
				75
				75
				69
				86
				73
				74
				66
				82
				78
				62
				56
				64
				55
				70
				57
				72
				64
				116
				63
				73
				64
				76
				72
				18
				93
				74
				61
				65
				57
				62
				52
				77
				74
				54
				45
				71
				66
				79
				70
				11
				17
				82
				74
				84
				76
				78
				70
				82
				70
				81
				71
				60
				51
				59
				61
				63
				57
				90
				81
				76
				70
				62
				61
				91
				79
				60
				52
				83
				72
				79
				80
				68
				64
				63
				51
				68
				61
				67
				60
				65
				65
				78
				73
				65
				53
				70
				68
				17
				87
				77
				75
				12
				9
				17
				83
				60
				48
				89
				87
				59
				50
				69
				58
				76
				67
				74
				65
				76
				64
				93
				81
				72
				72
				64
				52
				95
				89
				81
				69
				82
				71
				96
				88
				84
				79
				76
				76
				92
				58
				78
				77
				64
				63
				77
				72
				82
				87
				66
				56
				14
				84
				80
				75
				55
				46
				85
				85
				83
				75
				78
				78
				61
				54
				77
				78
				72
				62
				77
				66
				88
				87
				68
				59
				74
				67
				78
				75
				68
				81
				76
				11
				92
				91
				91
				62
				61
				70
				63
				60
				56
				67
				65
				65
				54
				77
				66
				63
				51
				56
				46
				74
				71
				14
				79
				68
				57
				70
				75
				75
				69
				86
				73
				74
				66
				82
				78
				62
				56
				64
				55
				70
				57
				72
				64
				116
				63
				73
				64
				76
				72
				18
				93
				74
				61
				65
				57
				62
				52
				77
				74
				54
				45
				71
				66
				79
				70
				11
				17
				82
				74
				84
				76
				78
				70
				82
				70
				81
				71
				60
				51
				59
				61
				63
				57
				90
				81
				76
				70
				62
				61
				91
				79
				60
				52
				83
				72
				79
				80
				68
				64
				63
				51
				68
				61
				67
				60
[truncated: 503 more rows]
