# Supplementary material for: The Inflamm-Aging Model Identifies Key Risk Factors in Atherosclerosis
Source: Front Genet. 2022 May 30;13:865827. doi: 10.3389/fgene.2022.865827 (PMC9191626; doi:10.3389/fgene.2022.865827)
Supplement: Supplementary file 1 [file DataSheet1.ZIP › Supplemental files/Table S2.txt]

RFC2
HSPA6
PAX8
GUCA1A
THRA
PTPN21
CCL5
CYP2E1
EPHB3
ESRRA
CYP2A6
GAS6
MMP14
TRADD
PLD1
BAD
PRPF8
CAPNS1
RPL35
EIF4G2
EIF3D
PARK7
SRP14
GDI2
RPL11
ARF3
RPL24
HNRNPC
SEPT2
RPS27A
FAU
TARDBP
CFL1
RPL18
EIF3F
RPS5
RPL27
RPL34
NARS
STARD7
RPL19
SLC25A3
RPL9
RPL6
RPL10A
CBX3
PSMB2
KHDRBS1
ERH
ABCF1
DAD1
YY1
JTB
ZNF146
SART1
ILF2
SPAG7
TAF10
C1D
NONO
RHOA
RNPS1
RPS24
RPL30
NPM1
HSP90AB1
IK
SNX3
CANX
SART3
SMNDC1
HNRNPM
HNRNPD
RPL14
GUK1
OAZ1
ATP6V0B
KARS
RPS6
RPS7
USP22
C11orf58
TCEB2
COX4I1
TMED2
FNTA
RPS25
RPL37
HINT1
EEF2
RPS10
ATP6V0E1
HNRNPK
ANAPC5
HNRNPU
EIF3A
MSN
ACTN4
APP
PRKAR1A
DSP
RAD21
WDR1
NCL
AP2B1
AP2M1
CLTC
MLEC
LASP1
SF3B2
TMEM59
CSRP1
CAP1
PTGES3
WARS
NDRG1
UBB
PFN1
PTPRF
YWHAZ
SOD1
HDLBP
MARCKSL1
GABARAP
NUCB1
GLUL
LDHA
SSR2
P4HB
SLC25A5
PHB
S100A11
CTSA
TOMM20
CD63
DNAJB1
SPARC
UBE2D3
XBP1
SPTBN1
LAPTM4A
RPL32
CD81
UBE2L3
PTTG1IP
GRN
HMGB1
GLO1
SF3B3
HSPA9
YWHAQ
DDX24
PPP2R1A
GSN
HK1
KDELR2
NPC2
DYNLL1
LITAF
PRKCSH
GOT2
ACADVL
SKP1
MAPRE1
OS9
RPL7
ACTR1A
CAPRIN1
PPP1CC
ACTR2
PTP4A1
NACA
GPX1
PGK1
SUMO3
RPS27
TPP1
GNB1
NUMA1
FTH1
RAN
CAPN1
CALU
NFE2L1
ARL6IP5
DPYSL2
RPLP1
CTNNA1
CTSD
FAM120A
MAT2A
LAMC1
PTMA
BZW1
ATF4
GNAS
RPS15A
ANXA5
STMN1
LRP1
PSMB7
PEA15
ECH1
ODC1
IQGAP1
XRCC6
ACO2
DAZAP2
SPARCL1
MCL1
ACTB
SARS
TMBIM6
LMAN2
HSPD1
ZYX
RPL12
CIRBP
CCT7
PAFAH1B1
PSME1
ATP5O
RPS15
PSMD8
LAMP2
TPI1
RPL29
GSTP1
HYOU1
SNRPD2
PLOD1
ZNF207
PSMD2
SCD
RAP1B
RPS21
MAP4
BCAP31
CTSB
EPRS
PRDX6
PPP1CA
AHCYL1
GNB2
H2AFZ
NCOR1
FLNA
CNOT1
DHCR24
RAB11A
PSAP
RNF114
STRAP
S100A10
CCT8
PSMB1
CCT4
EPAS1
DNAJA1
PSMD4
UQCRC2
CKB
RHOC
PGAM1
STAT1
SSR1
FKBP4
HDGF
PALLD
MGEA5
M6PR
SEP15
AHCY
HLA-E
RPLP2
TACC1
PPM1G
KTN1
TAGLN2
SRPR
PHC2
BTG1
KDELR1
LGALS3BP
SLC3A2
COX6A1
RPS23
RAB14
TMED10
VCL
DCTN2
RPS4X
DEK
CALR
RPL8
RERE
HSBP1
HMGN1
SEC31A
GLUD1
MLF2
ARPC1A
CCND2
ATP6V0C
IMMT
SSRP1
SDCBP
FUS
CLTA
SEPHS2
RPL31
UBA1
ABLIM1
ALDOA
PPIB
SERP1
TSPAN3
ACTA2
PPT1
TAX1BP1
MDH1
PDHA1
ANXA6
CD59
SERPING1
PSME3
HIF1A
TRIM28
SNX17
IPO7
ACTR3
CKAP4
AARS
SSR4
CD9
PRDX2
HADHB
TXNIP
RPN1
ANXA1
PAICS
JUP
EIF1AX
YWHAH
DSTN
TAF7
EIF5B
CD99
LDHB
HNRNPH1
BLCAP
RPLP0
ADD3
HADH
PFKP
ANP32A
RAD23A
GNAI2
DUSP1
TGM2
RPS18
PLD3
PSMF1
HNRNPA0
GOLGB1
MYL9
CTTN
STOM
RCN1
CYC1
PSMC2
MMP2
SF3B1
SMARCC1
NHP2L1
TM9SF2
SYNGR2
PIP4K2B
BCLAF1
SON
PXN
KPNA2
ATP6V1B2
TUBA1B
RBBP7
SDHA
RPS29
DAP
ARF4
COPB2
USP9X
PFKL
LGALS1
GPX4
THBS1
CSE1L
TUFM
PSMA7
POLD2
CPE
PGD
COX8A
PGRMC1
EIF5A
ITGB5
MGAT1
ACLY
CDH1
PJA2
COX7C
ECHS1
PLP2
HLA-DPB1
SSB
RAB5C
GPNMB
EIF2S1
HAX1
NFE2L2
TIMP3
MBNL1
MFN2
NMT1
IGFBP7
PUM1
ARHGDIA
BHLHE40
NUDC
TERF2IP
ARCN1
UBA2
FBXO7
GNAI3
CHD4
HTRA1
LRPAP1
ITPR3
PITPNA
IDH1
SEPW1
SLC7A5
AMD1
PSMD1
CREG1
CSTB
PCNA
RRBP1
TNFAIP1
HDAC1
DDX3X
LGMN
PPP1R7
PLS3
ERP29
CTBP2
SNRNP70
RAD23B
SRRM1
NDUFB8
ARIH2
ENO1
PSMD13
ILK
BTG2
CAPZA2
SPCS2
DDX1
ATP1B1
RAF1
SREBF2
SLC2A1
PSMC4
CDIPT
COX7A2L
RPS16
SYPL1
BGN
TARS
COPE
TXNRD1
PSMC3
NUDCD3
RALY
AKR1B1
SRP9
PSMA5
FDPS
RAB5B
HNRNPAB
ADRM1
OGDH
TRAK1
APEH
MKRN1
SDC1
ARHGDIB
CYR61
SEC11A
TOP2A
WSB1
PRNP
ANXA4
EIF4A3
NDUFA5
ANP32B
SEPT11
SH3BGRL
ENO2
STK25
IFITM2
PSMA2
SMARCC2
ATP5B
EMP1
CCT6A
ETS2
RARS
STAT6
ARHGEF12
VAMP3
GTF3A
SCP2
ENC1
SNRPC
UBE2D2
ADIPOR2
GRHPR
GPX3
SLC9A3R1
FLOT2
YME1L1
BAZ2A
SF3A1
COPB1
CST3
TMEM109
IVNS1ABP
OAZ2
ANXA7
ZFP36L2
CUL3
PPP2CB
HNRNPF
UBAP2L
TPD52L2
CRTAP
CACYBP
NBR1
DHX15
UCHL1
PSMD3
ITGA5
CSNK2B
TRAP1
IGF2R
RBM5
SGTA
PHGDH
TRAM1
PSMB3
ADRBK1
MGST3
COPS6
PPP1CB
PLEKHB2
LRP10
HSD17B4
NAP1L4
GSS
SOX4
BAP1
WDR77
CUL4A
ALDH2
VIM
SEPP1
CLDN4
RPL37A
DPYSL3
CAT
PTDSS1
TTC1
EIF4E
COL6A3
GBF1
DDX23
COX6B1
ATP6AP2
CNN3
TIA1
RHEB
NPEPPS
BUB3
RUVBL2
MAPKAPK2
SCRN1
TALDO1
JUN
NQO1
SHC1
GSTO1
SQSTM1
VBP1
JUNB
ITGA3
RRM1
SUPT5H
PYGB
QSOX1
SUPT4H1
RCN2
CTSC
PPIF
AHSA1
RPL41
PUM2
PRCP
MYH11
USP7
PPP1R11
GRSF1
NFKBIA
G3BP1
TSN
LAMB1
TGFBI
PFDN1
IGFBP4
IDH3B
ELF3
AAMP
TOMM70A
SRM
NCBP2
CBX1
UBE2N
APOD
ARF5
RPA1
ZFP36
PSMA3
CTNNB1
UBL3
DUSP3
FHL1
ZNHIT1
SAR1A
TRIP12
LAMP1
GYG1
MCM3
VAMP2
RAE1
CLIC4
CLSTN1
SORD
FSCN1
ID2
GOLGA4
UQCRQ
SAMM50
DCTD
ETF1
SNW1
NME1
PODXL
FAT1
SEC23B
SFPQ
IRAK1
TXNL1
SMC1A
ANXA2
NISCH
EIF3H
ZC3H15
PPP4R1
KRT18
COX7A2
INPPL1
OAT
PHB2
PPP1R12A
CNN2
PWP1
ICMT
ALDH9A1
AP1G2
RUVBL1
CALD1
GPAA1
PRDX3
MBTPS1
NBL1
SND1
DARS
INSIG1
RRAGA
ACP1
IER3
EIF2B1
CYB5B
FXR1
CPSF1
CLPTM1
BST2
IFNGR2
TSTA3
TNC
SCARB2
JAK1
UBE2L6
KRT19
PACSIN2
COPS5
HSPG2
ITGA6
ARL1
ACSL3
SMC4
RPS17
TIMP1
GJA1
MARCKS
USP14
GYS1
AKAP1
PSMA1
DLG5
PMPCB
TOX4
API5
TPD52
SIGMAR1
EGR1
DNMT1
PSMC6
CCND3
PGRMC2
PPP1R10
ENTPD6
PSMD7
PEX19
NIPSNAP1
MYBL2
RANBP2
TUBG1
ACIN1
SNX1
MRPL49
EPB41L2
LAPTM5
GALNT1
CDC123
ELAVL1
KIAA0100
TPR
CLCN3
MARCH6
EIF1B
SGK1
NDUFS3
CD14
LUM
TWF1
TP53
SAFB
ECE1
JOSD1
COX6C
MCM5
RPA2
TSG101
TBCD
WSB2
MTHFD2
DAXX
TMEM106C
HEXA
ELAC2
CLINT1
SNRPA
SCAMP3
AZIN1
ADNP
NCAPD2
RNF13
AIP
RELA
RNASE1
ADAR
FBLN1
DDX42
DHCR7
AEBP1
SMG7
LBR
VARS
MYOF
OSBP
SLC29A1
POLR2B
TBCB
PRKAG1
ATXN2L
VPS26A
ENG
SH3BP5
TBC1D5
GBAS
UBE3C
LPCAT1
SCARB1
KRT5
TIMM17A
RNF14
SCCPDH
SMARCD2
FAM127A
NET1
USO1
HDAC2
PRKAB1
SUPT7L
EPCAM
NEDD8
HSPB1
EFEMP1
RYBP
LIPA
BNIP3
CAPG
SH3GL1
COL3A1
CDC25B
ATMIN
ZFR
SRGN
PLAT
LRRFIP1
FAM32A
GDI1
NR3C1
TBL1X
TOMM34
UBXN1
ABCE1
MPZL1
PON2
PPP2R5C
ARIH1
B4GALT1
CEACAM5
CYB5R3
IL13RA1
FAM3C
RRM2
B2M
IMPDH2
DCN
ARAF
PSRC1
CKS1B
UBE2A
AKR1A1
UQCRC1
CTDSPL
DVL3
RPS4Y1
FARP1
GSPT1
COASY
SEC63
SLC25A36
SLC20A1
GNG10
PRDX4
AFF1
CD55
PKP4
MCM6
ETFA
LRRC41
CHMP1A
WDR82
EIF4G3
DNPEP
CDK2AP1
PLK2
CPD
HEXB
FURIN
CCT2
GNL2
CAPZB
ALCAM
CIB1
ARPC1B
CCNC
GNPAT
PPP1R12B
MYCBP2
RNF41
ACSL1
SETX
NDUFS2
RBM6
PGM1
NASP
ATP6V1A
CLIP1
MYO10
KIAA0141
PPP5C
RSU1
PAPPA
EGFR
KIAA0196
MED13
CREBL2
KIF5B
MORF4L2
EXT1
SPEN
ST6GAL1
DYNLT1
NDUFA6
ACAA2
SDHC
ST14
PTPN12
NID1
TWF2
TJP1
EXT2
PPP1R15A
MEST
EPHX1
LTF
LANCL1
EIF1
ALDOC
EFNA1
ASNA1
ACAA1
SDHD
TMEM184B
RPL38
BCKDK
WIPI2
MAN2A2
RB1CC1
SFRP1
UBE4A
FIBP
SMS
CBX6
ZMYM4
RAI14
ALDH3A2
KPNA1
CTR9
SEL1L
PPFIA1
LDLR
IDH3A
SDC4
HNRNPL
OPTN
PLTP
BIRC2
NDUFAB1
COPS3
IER2
SEC14L1
TJP2
MX1
CTSL
SLC39A6
ARL2BP
PAF1
BIRC5
TSPO
NUP153
PRMT2
DGCR2
RALB
BRD4
IGBP1
GOLGA3
MCM2
PEPD
ARFIP2
COX7B
SLC4A2
VWF
SNX2
NOC2L
DPF2
ARHGAP1
CPNE3
AP2S1
CHMP2A
ABL1
TRAK2
PRPF4B
RIOK3
WWTR1
ACTR1B
ZMYND11
AKR7A2
CLK3
COPS8
ADSL
LY6E
IFRD1
PYCR1
NEDD9
UBAC1
USF2
NUP62
TUBB3
NUP214
FARSA
CREBBP
PKN1
CNOT8
PPP1R2
MMS19
AASDHPPT
VEZF1
PCM1
CHPF
ERCC3
PRKCZ
BLMH
MVP
KIAA0247
KAT2A
KIF22
NUP133
PLOD3
PPP2R5A
NUP93
CSTF1
GAS7
LIMK2
TMED5
DKK3
MTMR3
SRPK1
BLVRB
LAMA4
AMFR
VASP
ARL4C
LSM3
GSK3A
ARFGAP3
PES1
CUL4B
NFYC
C21orf33
FADS2
SLC6A8
KIAA0907
EP300
DES
STT3A
CRK
BRD8
NPTN
CHERP
EIF3M
SLC16A1
PARP4
PLK1
TRIB1
TSPAN7
PSMB4
LSS
CDK4
MTA1
E2F4
PRPF3
RAB13
DNM2
SIPA1L1
CD2BP2
N4BP2L2
STXBP1
VPS72
DDAH2
CYB5R1
TOMM40
LAMC2
NAE1
GBP1
FBXO28
PDGFRB
ACTG2
G6PD
SHFM1
SPTLC1
C14orf2
GAK
HSD17B10
SERPINF1
CDKN1A
TACSTD2
TACC2
PDAP1
MGP
LYPLA2
STAG1
CTSH
RER1
NDUFA1
RSRC2
SMARCA5
FNDC3A
FEZ2
POLR2G
TAP1
SREBF1
MTHFD1
COL1A1
PPP2R2A
BCR
UBE4B
SENP6
GTF3C1
GGPS1
ACBD3
ATP5J
EHMT2
CSK
UNG
BCKDHA
UBE2B
PAM
PMF1
TK1
SYMPK
NR4A1
TRIM2
COX5B
HSF1
FABP5
UBE2K
TOR1A
ITGAV
PSMD12
GTF2F1
CFB
SNX19
MAML1
SEC24C
RAP1A
SPOCK1
MXI1
UNC119B
ACADS
CUX1
TRAM2
CBFB
TCEAL4
SEC24D
SERPINA3
LEPROT
NKTR
ADAM9
GNPDA1
TCOF1
KIAA0430
BAG1
RGS2
HTT
BASP1
KLF10
ABCF3
TCERG1
SRF
CARS
COL1A2
TIAL1
PRPF31
IFI27
USP1
ERCC5
HSPBP1
DNAJC7
KEAP1
YIF1A
KDSR
DHX9
IGSF3
ACSL4
MAP2K2
PPP3CA
RXRA
DBI
PLSCR1
MYC
PPP3CB
SLC35B1
CYP1B1
IDS
ST5
ERLIN1
AP3S1
NOTCH2
DECR1
ZER1
CTSK
GTF2H1
ERBB3
HDAC5
PRSS23
LPIN2
EIF2B2
DDX46
MBD3
PFKFB3
PCOLCE
COPS2
CTNNAL1
CPSF6
IDH3G
MPI
HCFC1
TMEM147
TUBGCP2
TRIB2
DEDD
DHRS3
RANBP1
MBD2
AFG3L2
H2AFV
FXYD3
IKBKAP
ATG9A
PPIE
TBCC
EDC4
SLC2A3
DNAJB2
MAPRE2
ACADM
KIAA0101
TRIM29
SNRPB2
SSFA2
SNAP25
TNFAIP2
ATG5
PPP2R5D
DLG1
CRMP1
BCL7B
MLXIP
MLH1
CTCF
PITPNB
SPOCK2
PRSS8
SMAD4
GALE
PRPSAP1
MAPK14
IRF1
DHFR
FADD
CHMP2B
HMGCR
GMFB
PRKCD
VAMP8
ARHGEF7
VAPB
SYF2
GSTM3
MYLK
MCRS1
HSPA13
TNKS
C14orf1
ARL2
SVIL
SNRPD3
MARK3
DLGAP4
CSNK1G2
CRABP2
DDX19A
HMGN4
FOXM1
RANBP9
NFX1
POLR2L
AK1
TYMS
PDK2
SSBP1
BLOC1S1
GDE1
LEPROTL1
ENSA
IRF6
S100A13
NRIP1
HTATSF1
ADAM10
GUSB
TLK1
NDST1
EPS8
MED14
SLC30A9
GNAQ
MECP2
PLOD2
IRF3
ATXN2
EAPP
CABIN1
LYN
SERPINE1
APPBP2
TOPBP1
POLR2K
RNF103
ICAM1
RANBP3
ARL3
TRRAP
TNFAIP3
MEN1
CSDE1
NRAS
TCF3
RPS19
LPGAT1
APBB1
MARCH7
SERTAD2
PEX11B
PSMB10
ITPR2
WIPF1
ACTL6A
SLC39A7
EFNB2
MAP2K1
PDXK
ATF3
DPM1
LMO7
SDHB
FASTK
RASA1
GTF2A2
NPC1
GTF2E2
USP4
RNMT
AXL
TNFSF10
RBM15B
SNRPD1
UBTF
STK17A
OXSR1
NUDT21
TMEM63A
BMP1
TRIM26
DUSP11
TOB1
CCNB2
UMPS
HIST2H2BE
FMOD
BET1
EFNB1
KIAA0391
CAD
PTPN1
CDC16
IGFBP2
TES
GFPT1
FOXO1
POLR2A
LIG1
IFNGR1
LTBP1
PKIG
TRIP10
EBP
LSM4
PHKB
PRKACB
PIK3R3
SLC20A2
USP8
ITM2A
GBP2
WRB
TFIP11
SLC7A8
PSMD6
R3HDM1
GPC1
RFXANK
SYNE2
ROCK2
CASP3
STIM1
FBN1
ACP2
FOSB
CCNG2
HMGCL
DNTTIP2
SHOC2
ZMYM2
UBE2S
OXCT1
INPP5K
NNT
NDUFA7
STK39
MAPKAPK3
PLCG1
CLDN7
LPCAT3
INPP1
TRIOBP
SYNPO
SACM1L
SEC24B
CLPP
SLC1A3
PRKACA
DHPS
ITGB2
ABCC1
DBN1
TOM1
INTS3
DRG1
STAMBP
GAA
TARBP1
HEXIM1
SS18
TCEB3
AHR
LPP
TCEB1
SLC25A4
SPINT1
VAMP7
SLC37A4
GPX2
GCC2
SERPINA1
AGT
TXNL4A
TRAFD1
FUCA1
NDUFB7
TAF15
OGFR
DNAJB9
RALBP1
PIGC
PCK2
GRK6
ABCD3
RYK
HPRT1
CNPY2
U2AF1
DENND4B
FAH
SP100
DNAJB12
POP4
OAS1
CDC20
TRAF4
ATP6V1C1
PBX2
CD93
CYTH1
NOL7
PPP2R1B
DDIT4
ANPEP
MAP7
NIT1
CDC23
UNC13B
EPHB4
SIRPA
SDC3
E2F1
NUP88
CTSS
LSM5
NBN
WFS1
EPM2AIP1
CD97
MSH6
ADM
ARHGEF11
FAM20B
S100A8
ANK2
GCLC
PLAGL2
PIN1
PHF1
SUCLA2
BIN1
YES1
HK2
SOX9
RRP7A
ZMPSTE24
WNK1
NDUFV2
ETFB
NAGA
FPGS
BTBD3
GYPC
IL1R1
FHL2
CRYZ
STK38
ADAM12
C1QB
UBE2C
ARFGEF1
HCLS1
PTPN9
MUT
KIF13B
RFX5
CAPN6
GSTA4
DYRK2
MPP1
RHOBTB3
CREBZF
SIAH1
HLTF
BAG5
ARNT2
TRAF3IP2
RGS1
PYGL
STARD3
C7
ILVBL
POLD4
LOXL2
STMN2
AMOTL2
MEF2D
LTBR
INPP5A
LYPLA1
TXNDC9
BCAM
STAT5A
IMPA1
RPL23A
ECD
SGSM3
SSX2IP
RABGAP1L
SLPI
RNASEH2A
NOP16
C5orf15
ZBTB5
MVD
CYBA
PTPRN2
UROS
FH
PIAS3
MTSS1
PTPRK
NDUFS1
HMBS
ZBED1
CHSY1
NINJ1
TIMELESS
STK10
TTC37
TP53BP1
BAHD1
C2
BCAS2
TCTA
PRDM2
PAPSS2
MDC1
PPM1F
FOXK2
CAV1
PDHX
KLHL21
SV2A
SEMA3B
MYO1E
COG2
SMAD2
CUL2
BAZ2B
CTNNBIP1
BMS1
THBS2
TGFB1
KIF2A
FBLN5
HTRA2
SDF2
FUBP1
TIMM44
MAD2L1BP
MTIF2
RAPGEF2
CDYL
MGAT2
PRPF19
CSF1R
DNM1L
VPS41
GPRC5A
UBE2M
PTK2B
EEF1D
SSSCA1
FECH
PAN2
PCSK7
CCDC86
TP53BP2
SLC11A2
IMPA2
SPTLC2
KIF5C
PDGFRA
RB1
SEC61B
PICALM
TBP
RABAC1
WTAP
HAT1
DAPK1
BCL6
AP3B1
KIAA0040
SPAG5
GABBR1
TRIM14
PVRL2
RABEPK
MAP1A
MRPL40
IFIT1
PAK4
SETDB1
AKAP11
GLS
RNF8
KATNB1
SLC33A1
CFDP1
TIMP2
ATF6B
RGP1
FXR2
C16orf62
ARFRP1
RHOG
TFAM
GATM
GALT
ALDH1A3
SRPK2
SMARCD1
FBN2
RASSF2
S100A4
DOCK1
B3GNT1
ABCB6
NUP98
ABCC4
C1orf123
CDK9
MTRR
PMM2
KRR1
FAM53B
MTFR1
RFC5
MTMR2
MYO6
ST3GAL5
MAPK9
APRT
TLE1
RABEP1
RFK
TSPAN31
PAFAH1B3
CLK2
DVL1
ATXN1
IL4R
UPP1
THOP1
LGALS9
NOTCH3
CNOT3
FCGBP
UVRAG
PDLIM5
PEX5
ZNF24
EZH1
CDK2AP2
TLN1
FBXO11
CDH3
C11orf49
DRAP1
HDDC2
DCTN6
FAM50A
ARHGEF9
MAP2K4
DRG2
NSMAF
DTYMK
UNC119
TUSC2
IRF2
LMNB1
DFFA
PHF21A
EDEM1
SAFB2
GBE1
HS2ST1
RNF44
LAD1
KIAA0355
HLA-DQA1
CNOT4
VPS11
LMAN1
ATP1A2
JARID2
AP1S2
DMTF1
DCK
DYNLT3
BAMBI
F13A1
SLC35A1
GNL1
HPS1
STXBP3
ARF6
TGIF1
GTPBP6
NCK2
SNRPE
PSD4
ZNF148
SH2B3
ADNP2
CAV2
COL5A1
IDE
PTPRM
STX5
INPP5D
KIFAP3
DHX8
PHYH
ITGB1BP1
PPP2R5E
SLC25A12
CEBPZ
TIMM17B
UGDH
RBBP8
MTF2
ETV5
AP1G1
MBD1
PSD3
CAPN7
EZH2
MAD2L1
MMP15
POLG
DUSP14
CRELD1
PDLIM7
NDUFB3
SOCS2
TPP2
CDC40
PCF11
RPS6KA1
APOE
GOLGA1
DGKA
TBC1D4
ARRB2
KIF3C
FKBP2
CTBP1
HES1
PSMA4
GALNT3
TF
PRPS2
KCNAB2
RNF6
ARMCX2
PSMG1
MFAP1
PPL
SATB1
DDB2
AP3M2
LMNA
LZTR1
NELL2
MMD
PDCD6
CD53
MFAP2
CCNA2
FAM8A1
TP53I11
POLD1
RBP1
IGFBP5
ASF1A
HEBP2
TMPO
MME
RPP30
TMEM11
STC2
CDH2
EML3
MTA2
CTDSP2
OCRL
PSMD5
TERF1
CBY1
LDB1
B3GAT3
SCNN1A
ATOX1
SAT1
PRAF2
STX7
SPR
VPS16
PSEN1
CHD2
EIF3B
MRPL19
MPV17
PMM1
CDK10
PLEK
SLCO2B1
IQGAP2
CYP19A1
TPBG
COL15A1
NDUFC1
OTUD4
FAM178A
SEMA4G
SEC61G
RTN1
ARMC8
LPHN1
SIVA1
ELF4
CEP57
LRRC14
MED1
RCAN2
EPHA2
GCDH
BPGM
PEX14
ABCA1
MED12
TNFRSF1B
SORL1
MET
TRAPPC3
SPG11
MAP3K3
PMVK
SNTA1
MTX2
LYST
UPF2
ZNF318
CCS
LSP1
MPST
APC
SEMA4D
PPP6C
STX4
CUL5
LSM1
S100A9
CIAO1
PRPSAP2
CAMLG
GFAP
KLF9
STAM
ALG8
IPO13
CD4
LPL
COX11
MAP4K5
PTTG1
PTPN18
ZHX2
PCBD1
CUL7
GGH
FCGR2A
FEZ1
AFAP1
FANCG
MNAT1
AGL
TRIM38
OFD1
LOXL1
TAF6
RABGGTA
NFIL3
CSNK2A2
BCAT2
GTF2H4
SLC7A6
UNC50
ZNF185
ARL4D
TFDP2
DYNC1LI2
CSF3R
FSTL3
CD2AP
IFIT5
WBP4
ZBTB17
ZEB2
ZNF516
SRP54
NDUFS6
INPP5F
ALDH5A1
TERF2
BYSL
NDUFB6
SULT1A1
POLB
ELK1
FAIM2
FCHSD2
NDUFB5
PNO1
PLXNA3
SKP2
IGF1R
COG5
GPRC5B
CPT1A
DSCR3
MID1
FGFR2
MBNL2
COBLL1
ERF
MON1B
CD163
FDX1
TATDN2
PLA2G2A
PROCR
ZFYVE16
MAP3K11
COIL
XRCC1
FIG4
CTSF
SLC25A20
TRIM13
PCNT
TMOD1
COX5A
POLR2D
HMOX1
CXCL12
TBCA
MAN2C1
DGAT1
TPMT
TG
HELZ
NUCB2
GNS
TARBP2
TMED1
PRKAR2B
IVD
VEGFB
BCL2
MPG
CX3CL1
PKD2
FMR1
TUBGCP3
PI3
E2F3
DHX16
DFNA5
FRZB
DIO2
TRMT1
TTLL4
RREB1
FZD7
PDE4B
PHKG2
ITPR1
HIBCH
KIAA0020
LLGL2
TBCE
DPP4
PNPLA6
ERCC1
UTP18
ALDH4A1
ITPKB
RUFY3
GADD45A
LAMA3
SKIV2L
BAK1
EMP3
ZKSCAN5
TRIP4
DEXI
FOXJ2
PPFIBP1
PPRC1
C5orf22
ZNF217
MPHOSPH6
ADCY7
TDG
HMGB3
HCCS
AQP3
RBMS1
RARA
JUND
TCF4
BRF1
BUB1B
ARHGEF17
CEACAM6
CTSO
ST3GAL4
SLA
DYNC2LI1
DLGAP5
GCA
LMOD1
STS
BLVRA
MTR
SLC25A13
GPKOW
RPS6KB2
MANBA
MPZL2
MRPL33
POLRMT
DDX28
TPD52L1
SSBP2
SEMA3C
HRSP12
DMXL1
PCGF2
CDC42BPA
BCL7A
VSNL1
MRPS14
NSUN5
PCYOX1
FANCA
AKT2
DNAJB4
SLIT3
NQO2
GSTT1
DGUOK
GUCY1B3
SF3A3
IGF2BP3
HBEGF
ELF2
RGS3
TSPAN8
BRD3
PITPNM1
WIPI1
IL32
ELP4
C17orf75
R3HDM2
SNRPF
TGOLN2
LRRC32
MAP3K5
TNK2
BLZF1
MAPRE3
RPS6KA3
VHL
KAT2B
TRIM32
AKAP8
KIF1A
IGFBP6
GAB2
CFI
WDR47
VRK1
COX10
PALM
PCCA
ACTN2
ADARB1
NLE1
VCAM1
USP46
SENP3
ACTA1
SMARCA1
MMP11
PIK3CD
DMD
IRF9
RAB11FIP2
RAB21
FBLN2
THBD
SCG5
WFDC2
TUBG2
PLCB4
LYRM1
CRCP
HEPH
CD82
PARN
IQSEC1
SLC4A4
SLC9A6
ARHGAP29
RAP1GAP
DNASE1L1
HPGD
CXCL9
NDST2
CXADR
PCDH1
TCEA2
NR1H3
CHST2
CYBB
GSTA1
GCLM
ATP5D
NFKBIE
MAPT
MRPL12
HLA-DMB
RAB11FIP3
KDR
ACVR1
MMP9
TAF1C
NT5E
VASH1
INTS9
MARK2
KIF3B
BTN2A1
ARG2
CSTF3
MPO
CLCN6
CNN1
ATF6
CLDN3
MORC2
E2F6
ZBTB40
HSPB11
NEBL
CA12
NMI
USP20
PPM1A
CDC6
PEX3
SLC31A1
CEBPD
CHAF1A
TAZ
NUBP1
CYP27A1
FABP4
ABCD4
TSNAX
CASP9
ZNF212
FZD6
FUT8
F2R
C21orf2
PTPN3
SYT1
GNB5
SNAPC3
ICA1
NUPL2
PAWR
FCGR3B
DNAL4
KRAS
SPRY2
LCMT2
DUSP4
LARS2
KDELR3
SH3YL1
PURA
WWP2
RFC4
OSGIN2
PDCD2
ZWINT
METTL1
RABGAP1
CELSR2
PCBP2
BCAR3
TRIP13
ETHE1
SCG2
LPAR1
CEBPA
RNF144A
MAOB
WASF3
TCN2
QPRT
TCEAL1
PLCB2
PHACTR2
SFRP4
PTEN
CTAGE5
MVK
IRF8
ME1
PRKX
ULK2
THOC1
CHST10
AGAP1
SUOX
STK3
MEIS1
RARRES3
TOPORS
FRY
ENTPD4
TPST2
TOE1
NRGN
PBX3
TPM2
CLN5
PRAME
SLC5A6
P2RX4
MAP3K4
STK19
PDE6D
AURKA
CCNH
TSC22D2
ELL
RBMX2
SMARCD3
MTM1
CCL4
SNAPC2
NRCAM
TESK1
NFYA
HNMT
NID2
GNG11
IL2RG
PREP
CD48
ADK
GADD45G
TYROBP
LIG3
SLC34A2
NDUFAF1
RFC3
BCL9
HSD11B2
FOXO3
RRP9
PDE2A
FILIP1L
COL7A1
GPR137B
MZF1
TPST1
TUBB2A
ENOSF1
PIGQ
RAD51AP1
TFDP1
GSTM4
STAB1
AKR1C1
MFNG
CDO1
TCIRG1
CDKN2C
ENPP4
NDC80
EMILIN1
SIPA1
WASF1
SBNO2
BTD
MGST2
IMPDH1
CKS2
RPS6KB1
CPOX
MYL6B
ALOX5AP
ZNF593
KLHL20
RBM14
MB
ZBTB43
ADRBK2
PPID
GMPR
RARG
USPL1
IFNAR1
CD37
CHKB
BACH1
PKNOX1
RUNX3
RALGPS1
PDGFB
PTPN13
IQCE
CEBPG
SLC31A2
APOBEC3G
MNT
RNGTT
PCYT1A
EIF2AK2
ACOT8
PIGR
RAB32
ZC3H14
RTN2
PSMC1
GMFG
GLIPR1
PRELP
GCH1
HDAC4
STAU2
TK2
PPIH
SLC17A7
FAAH
FCER1G
CHKA
ZNF195
GULP1
FLI1
NNAT
SMC2
ACOX3
RLF
DBF4
RPP14
DCTN3
CDK5
GNA11
LMO2
CEP164
CDK2
VDR
ELOVL6
FADS3
CHD1
MMP7
CHGB
PSEN2
CPT2
GPSM3
PKMYT1
S100A2
PIM2
SKI
EDNRB
LGALS4
EBAG9
PSMB9
RGS14
TEAD4
FARS2
PPP1R3C
PMAIP1
SYNGR1
SORBS2
ALDH6A1
ZNF518A
STK11
SGSH
AMT
SURF1
SLC4A5
PIK3C3
LOX
KBTBD11
PROM1
MIPEP
CD151
CYP11A1
NPR2
ATP1B2
CREB1
GTSE1
RGS10
COL11A1
NEO1
GOLIM4
MT1X
ZNF202
TMC6
MRPS12
AGA
KLF7
CCDC94
RGS19
RGS4
TMEM187
TRIM16
SLC25A24
ABCA3
SEC23A
COL16A1
RASSF1
MED7
S100P
TRAF5
POT1
DHX30
LIMK1
NAGLU
SKAP2
F3
REEP1
GTF3C2
SP2
SLCO2A1
PIK3CA
CLP1
KHSRP
CEP350
GALK1
CLSTN3
VPRBP
BCAS1
FGFR3
LRP3
NAT9
GOLGA2
KYNU
MAOA
TRIM24
CAMK1
ACPP
SLC43A1
GRK5
EML2
EFS
KCNN4
RHBDD3
SLC12A2
FLT1
TTF2
APEX2
EIF1AY
KIF21B
NEFH
TRAF2
LARGE
IFI6
APOC1
GALC
GSTM2
FOSL1
FGF2
MKLN1
LMO3
ARHGAP4
LCAT
SLC2A5
TLE2
SOX12
SPATA2
NUPL1
PLEKHO2
FOLR1
MRC1
IFI44L
CD83
POLA2
LTBP4
ARSA
KIF11
ALOX5
PDCL
APOA1
FZD1
ZNF84
LDOC1
DST
GAS1
PLA2G15
CSTF2
RAD1
SLC16A2
EDNRA
INA
SNCA
TIE1
PTPRZ1
CXCL1
GAP43
GEM
ZNF592
ZNF142
MMP1
PC
RABIF
OSTF1
C9orf16
BRPF1
CLDN5
ENO3
PIK3C2B
TOM1L1
KCNQ1
DOLK
CD44
PDE4D
ARHGAP11A
BID
C15orf39
STRN3
ADCY9
AGTPBP1
NOV
SAMHD1
EVPL
HIRIP3
PPP3R1
CDC7
FARP2
HIVEP1
ELMO1
DPH2
HSD3B1
ATXN7
PPIC
PLLP
BRD1
ZNF140
PHF14
TBC1D8
MYO5A
NAP1L1
TOX
BRCA1
CXCL10
REST
CELSR1
EEF1A2
SEC14L2
ST6GALNAC2
RAPGEF1
HPS5
PEX6
KIAA0513
RAB40B
STAR
IKBKE
GSTM1
AHSG
INPP4A
PPP1R3D
DZIP1
RAD54L
LSM7
FKBP5
IRF4
SELL
PCGF3
PPM1D
ABCG1
ICK
COX7A1
PIN4
CROT
MMP19
CLUAP1
FGFR4
MMP12
CD22
KLK3
L1CAM
BSN
SLC25A14
SLC7A7
NUAK1
VPS33A
CHL1
DLG4
STC1
UBOX5
MRPL28
N4BP1
DKK1
EXO1
CGRRF1
CCL21
HMGCS2
ASL
CCDC85B
PPP2R5B
PKIA
PLCG2
SERPINB2
IDI1
UCHL3
ACD
GABPB1
VCAN
NR4A2
TFF3
ATP7B
ITGB3
PARVB
GOSR1
MYH2
RPS6KA4
RPS6KA5
NEK4
COL17A1
CGA
ACP5
ADA
SPOP
NEK2
S1PR1
ENOX2
CCNT2
DPYD
HOMER3
NPR1
TROAP
NRF1
TFAP2A
SHB
TRA2A
GFER
CD52
ME3
ALPP
FOXA1
RNF24
ANKRD6
MUC2
LRMP
SRD5A1
TMEM186
CDH5
KCNK1
RAPGEF5
LTBP2
ICAM2
NPTX1
ATP2B2
IRS1
SGCE
HHEX
STX8
PLA2G6
CDC42EP1
AFP
CDC25A
CHGA
ISG20
STOML1
NFE2L3
IFT88
ALDOB
INPP5E
MAPK4
KIF23
KIAA0753
WIF1
F5
PANX1
CCDC6
SLC29A2
EPHB6
ABCA8
DNAJC6
SCN3B
COL9A3
NCK1
CDH13
WDHD1
STX1A
RIMS3
TGFBR3
TRIM23
KLK6
KRT15
PDE4A
CSPG4
KRIT1
CNKSR1
BICD1
PDS5B
TAGLN3
IARS
MT1G
PICK1
IFIT3
PTGS2
NAP1L3
DSC2
PARP2
HLF
MAP2K5
C2CD2L
RCBTB2
GNAO1
ARHGEF5
NUDT1
FEN1
TAP2
TTF1
IL11RA
EVI2A
CHAF1B
THBS4
MAL
HOXB7
FAS
MLF1
IFNAR2
VSIG4
PPOX
FMNL1
SMAD7
NR2C1
IFT140
GPRASP1
DUSP2
PRR3
EML1
MYB
ZBED4
DHRS12
RRAD
TRIM21
H1FX
HLA-F
TMEM5
CLPX
CKM
CACNA2D2
ZW10
MAPK10
CADPS
DHX34
ESPL1
HSD17B2
FGD1
BTN3A3
TTK
NAV3
ENDOG
MELK
CCNF
RAD9A
FOLR2
PSG5
CDK8
BMPR1A
ATG12
FGL2
POLA1
GLDC
MTMR9
MLH3
POP5
EEA1
PRKAR2A
ENPEP
CP
ZBTB11
TCFL5
DCX
PTPN7
LEPREL2
SERPINB5
B3GNT3
MAD1L1
TYMP
APAF1
NAIP
NME3
IL6ST
CA3
GCHFR
ICT1
PCSK2
TLE4
PEX1
BAIAP3
GMDS
ZNF646
TAOK2
PDPN
MGMT
UGCG
ARHGAP25
HUS1
MSLN
PLK4
LCK
EEF1A1
ZFYVE9
AOC3
MUC4
PTGER4
SAP30
BTRC
ATG4B
GJA4
EEF1E1
RPS6KA2
DDX6
TRIM3
IL10RA
SOX11
RAMP1
MLLT3
CPS1
GAS8
C11orf80
SASH3
TLR2
CTNS
INHBA
RASSF7
SLC10A3
VAMP5
BNIP1
TCF21
TNFRSF11B
HPN
PTPN2
MAP4K2
ZNF274
PLN
ALDH3B2
PTPRG
PTPRN
TOP3A
FST
ICAM3
CARD8
RHOH
LYPD3
SNAP91
DYRK1B
SRPX
MTAP
PLK3
MNDA
PTPRCAP
SSPN
GC
BAI2
SHROOM2
C6orf47
RDX
MAFG
CSTA
OAS2
GJB1
RAB3A
EMP2
AMMECR1
DDX10
SH3BGR
CLOCK
SLC22A18
GIT2
GPC4
TRAPPC6A
ITIH2
FGB
ITGB4
NF2
PFN2
GNAZ
MX2
CDK5R1
GPD1
ATF5
DDX3Y
AHDC1
DOCK4
NKRF
NMT2
CIB2
TFF1
GNL3L
VWA5A
HAGH
FGFBP1
TGFA
VIPR1
ARL4A
FOXN3
RAD51
ZBTB48
STAT5B
MAP3K8
TRO
FABP7
EFNB3
ITGA2
CCNE2
CTDP1
LSM6
IKZF1
ORM1
GNE
CFTR
GABRP
AKAP10
CENPE
ASNS
PSPH
CD79A
MAPK8IP2
KIT
AUH
PRIM1
NEB
ITGAE
GPR162
IDUA
SLC26A1
PARG
EXOSC9
ARID4A
SPRR1B
ENPP1
IL1B
ARHGAP26
ING3
XRCC4
CYP2J2
SLC22A5
SERPINF2
MTMR11
PIGF
MPDZ
RARB
CRIP1
AOX1
BCAP29
NCAPH2
RWDD3
MAMLD1
ZNF7
NAGPA
RECQL
ZBTB1
PLEKHA6
PEX12
ATP6V0A1
POM121
SLC26A2
CCR1
GFPT2
CIITA
TMPRSS2
C1orf61
SNPH
MAN2A1
EFNA4
APOB
FGF13
PLCE1
NEFM
RBM19
LAMA2
FGF1
FPR1
SGCB
PLCD1
VRK2
PTGS1
NPM3
CLEC11A
ACTC1
HSPE1
NUFIP1
USH1C
UST
FPGT
ANG
ABCD1
NCAN
MFSD7
MYL5
APBA3
NCF4
CLCN4
SLC6A1
CD40
LRRN2
SPTBN2
RNASE4
CSF2RB
PEX11A
ERCC8
MYLPF
GCAT
CELSR3
CAPN5
CDC25C
DDR2
RBBP5
STAT2
PTPN4
CLTB
CD58
QPCT
KHK
ITGB3BP
TNNI1
RBBP6
ADAM8
ZNF324
GNG4
SPINK5
DNALI1
SMAD5
FANCC
PLS1
RP2
MAP3K14
MAFF
AP1S1
ATP7A
CA9
GLI3
PCMT1
NMB
RELB
KAL1
IL6
ALDH1L1
ACVR1B
TGFBRAP1
RIN1
ACAP1
STK17B
RNF2
APOH
TIMM8A
POLR3F
GALK2
HGD
EHHADH
DEPDC5
SURF2
ESR1
PDGFRL
IL1RAP
RBMS2
COCH
RPH3A
EPM2A
PAFAH2
SLC16A4
KIF20B
SOD3
FCN1
TRMT2B
AREG
GPSM2
SCO2
CXCL13
SLC13A3
PARD6A
PEX13
NOTCH4
DOPEY2
EGR2
CEP290
PER2
ZNF174
PBX1
TCF7
ZBTB39
AMPH
INHBB
NR3C2
ACYP1
PGC
KCNH2
BCL10
CD3EAP
LIF
ADD2
LCP2
PITRM1
GTPBP1
GAD1
GLRB
PIGA
LRP8
FKTN
URB2
FYB
TFAP2C
CDC14A
BMP2
IL2RB
HNRNPA2B1
BAIAP2
CKMT2
RBL1
CD79B
BTN2A2
SNRNP35
OGG1
IGFBP1
KCNJ8
FGL1
KMO
SMPDL3B
FBXO46
DDC
SPI1
HNF1B
SNTB2
SLC15A2
KIF5A
PSCA
APC2
EIF2S3
MTF1
FTSJ1
PHYHIP
RAMP3
ACVR2A
CLDN10
SNX4
MN1
REEP2
RCE1
S100A1
SRP19
PVALB
DCT
STIL
ZBTB24
EHD2
SULT1C2
CSPG5
BARD1
ST3GAL2
DYNC1I1
GNA15
CRABP1
GGCX
SERPINI1
PEBP1
GAMT
ACADSB
USP13
AGTR1
GRIA2
AKAP6
PFDN4
BBOX1
ACOX2
HOXB6
SH2B2
FAM131B
DBT
PLAG1
CTNNA2
SLN
MDFI
INPP4B
ACHE
CBR3
PDZK1
LRRC17
CFD
ZBTB20
FXYD1
MDM2
TNNC2
ANK1
CHEK1
MRE11A
SMAD3
DCLK1
WAS
AGPS
PRSS2
IL1R2
HSD11B1
SEMA5A
SPA17
RECK
MLLT10
FOSL2
ATP2B4
STK4
ACAT1
MPPED2
ATXN3
DAG1
FES
GPR183
PEX7
SLC22A3
ITGBL1
AP1B1
TBKBP1
HIP1
ZNF354A
CALB2
MPP6
BMP5
OVGP1
BCHE
AAK1
H2AFX
ZNF211
GSTT2
NPY1R
OCEL1
SNAPC1
ATP2A1
PRL
ATF2
MAP3K12
SAC3D1
PHKA1
FOXO4
PIGB
HOXB2
HPCA
MST1R
CD3E
C6orf106
MC1R
NPAS2
RAB35
HPCAL1
PDGFA
SCNN1B
HS3ST1
CASP10
IRF5
KLK11
DACH1
ATP6V1B1
CRLF3
SCRG1
CCL20
AMBP
PPP1R1A
PLAU
UGP2
ADORA1
SNX15
ISG15
SIT1
RYR1
TESK2
VGLL1
GZMA
CRYM
GJB3
DPYSL4
ZNF821
GNLY
KIAA0408
ZNF175
GHR
SRPX2
C5
PDE10A
CYP17A1
PTPN14
BTK
GCNT1
VIL1
ARHGEF15
SCN1B
CPB1
AIFM1
TCN1
ZNF415
PRSS12
CIZ1
GATA4
WDR76
STRN
EXOG
HAPLN1
KATNA1
GEMIN4
RUNX1T1
ETFDH
GLS2
CDH6
PCDH7
VAV2
CORO2A
AVIL
RRAGB
GSPT2
STEAP1
HSPA4L
CR2
DNAJC8
TYK2
TAGLN
BTG3
PCP4
BRE
SV2B
CSRP3
DNASE1L3
MSX2
TRAF6
PCSK5
KCTD17
RPP38
KISS1
PAGE4
FXN
ABHD2
CHST1
AQP9
LAMP3
PIP4K2A
LIPT1
ANGPT2
SNX7
C1QL1
SERPIND1
PYGM
ROR2
HRH1
NOS3
GGT5
ALG13
ETV6
VGF
FGFR1OP
MYL3
RASGRP1
OLFM1
SLC4A1
PDE9A
ZNF652
DSG3
SMURF2
SLC44A4
TRAIP
TRAF1
HOXB5
PSG7
DIAPH2
HOXD9
LRP6
SCYL3
ANGPT1
MYOM1
MMRN1
SYT17
MST1
CPA1
PRRG2
PRRG1
MEOX1
F10
ALKBH1
SMPD2
ALDH3A1
CPA3
CALB1
CDA
PRIM2
CRH
KIAA0586
PIP5K1B
ALAS1
ZDHHC24
KALRN
SH3GL3
BAI3
AOAH
ALDH3B1
PPP2R2B
SNRPG
REPS2
PAX6
RAD52
WNT2
FGA
RAPGEF4
TTLL1
CTSG
C4BPA
MDM4
PCDH17
HAAO
SNAPC4
HDAC9
OASL
FLAD1
B9D1
PCBP3
KIN
TSPAN9
FMO1
WRN
LY75
NCAM2
GAL3ST1
HLA-DOB
XPA
ASB9
FXYD2
MTTP
CYP27B1
DLEU1
AP3B2
ACAN
MMP10
BCL2A1
APOM
TPSAB1
DENND4C
CD86
UBFD1
TFAP4
PCNXL2
BUD31
SYNGR3
CD38
TNNT3
TYRP1
SDS
GFRA1
SCGN
MAP2K6
HSD17B6
IPO8
PHTF1
ATP6V0A2
ANKRD26
IL17RA
TRPM2
CDS1
LRP2
ATP5C1
PTPRD
COMP
ZMYND10
BST1
SLC25A40
ITGB7
POMC
GFRA2
CNTFR
PKP1
SCGB1A1
TEP1
OSMR
ABLIM3
NCOA2
BLM
AFF3
PGAM2
KCNQ2
FABP3
ZNF107
RBM42
DTNA
TNNI3
STAC
DOC2A
ADAM17
CBLN1
RNF126
CYP1A1
BPHL
SH3GL2
GSTM5
CRP
F2
ITIH3
F8
ENTPD5
CD8A
SULT2B1
DUS4L
DDX18
CSNK1A1
CYP3A5
TCAP
EREG
SLC27A2
GSR
AKAP7
CPEB3
F12
FAM50B
FMO5
DUSP9
KLK7
RAMP2
BIK
FGF7
KLK13
ARVCF
ITGAM
CD1D
SKAP1
ZNF230
WISP2
TNK1
NOVA1
NRXN3
TCP11L1
IL7R
SLC3A1
RASGRP3
TRPC1
TRAF3IP3
ROR1
ROM1
TUFT1
ASPH
WASL
POLG2
TMED9
MAT1A
GRM3
REG3A
ITGB8
SIX1
MARCO
APOC3
HMGCS1
RGS12
HSPB2
PCSK1
MYOM2
CCK
MMP3
HSD17B1
CLGN
CD2
CPA4
PART1
YTHDC2
GYPA
BZRAP1
GH1
JAK2
CRAT
VNN1
CACNA1H
PTPRB
PRSS22
GAS2
UQCRB
GABRB3
NME6
CDK5R2
ZBTB7B
TULP3
ZNF197
SLC14A1
SLC18A2
NGFR
LY86
SPIB
GREB1
S100A12
SLC7A4
ARID3A
FCN3
PTPN11
BDKRB2
PDE4DIP
PIGL
ITPKA
LIFR
ZC3H7B
POU6F1
RET
PRKD1
ZNF74
ZBTB16
ITGA4
REG1B
MSH3
JAKMIP2
ADORA2B
FABP1
NLGN1
ARSE
NOLC1
SLC22A4
NFATC4
CX3CR1
CCNA1
KRT1
PNOC
KCNN3
MICA
FOXJ1
OMD
POLE2
CEL
PTH1R
PNLIP
GRIN1
S100A7
ZNF264
SLC4A3
HBE1
SLC6A6
VNN2
RELN
RAB3B
IL27RA
CTSE
ZNF443
GPA33
GTF2E1
MSX1
SETBP1
PLCL1
FOXF1
HK3
CGREF1
PPM1E
MYH3
COL10A1
ACSM3
TDO2
CLTCL1
IL6R
VIPR2
PTPRT
CA1
MYH1
KCNK3
LRIG2
RXRG
PSMC3IP
PLXNB3
CSHL1
MMP13
PDK4
PSIP1
PAK2
DNAJA3
ZNF426
BATF
TAF13
KCNS3
AADAC
MT3
SLC38A3
HOXD1
FASTKD2
EPHA1
KL
SCGB2A1
ING2
SFTPC
DPEP1
CRHBP
CLCNKB
AATK
CD1C
CD84
MOG
WNT5A
PRRX1
IL15
TBX2
ELK4
IQCB1
AK2
ADAM28
CYP3A4
MEP1A
NPY
GPR64
CEP135
TGM3
PRG4
TGM1
ITGA9
HABP2
CASP1
ACTL6B
FOXJ3
CCDC22
KIAA0319
FOXG1
SOCS6
NDP
NMU
HPD
TNFAIP6
S100A3
MERTK
ANKRD1
ASPA
USP5
DSC3
SERPINB8
REL
CCBL1
NR2C2
RAB33A
MAPK11
ATP2C2
NOL4
ADAM23
GNB3
OVOL2
SELP
RNH1
ELAVL4
SLBP
ZNF510
KNG1
SNRPA1
SLC6A12
ZNF91
PTPN22
DICER1
PPIL2
DPYS
RAD51C
WT1
ACADL
EPHA3
UCN
COLQ
HMGA1
CSNK2A1
LRRC23
KEL
CHML
PLCH2
SLC24A1
HCP5
BAI1
PTPRR
CTH
HFE
NELL1
MATN3
RTEL1
ZNF35
SLC22A18AS
ZBTB6
PRKCH
CPM
ECM2
GINS1
RAC3
ISL1
AFF2
MAPK12
RGS11
FUT1
RNASE2
ANKRD7
RAB5A
EPHA4
EGR3
TPM1
STAT4
BHMT
CD33
AMPD1
SOX15
LLGL1
KLK8
CXCR5
ELK3
ADRA2C
ARSB
ASGR2
CLPS
MCC
XAF1
ADAMDEC1
ST18
FZD5
RIMS2
PI4KB
LHX2
MOCS3
ZNF135
SLC26A3
MAGI1
RHAG
SCML2
IL3RA
CHP2
CD27
AGAP2
CYP4F11
RLBP1
ABCC2
GJB5
PTX3
CNBP
GDF10
APOBEC2
SYT5
CLCA2
ARHGAP6
ADRB2
ADORA3
IL13RA2
ZNF222
BMP6
ARG1
PLA2G5
TPPP
ZNF747
SLAMF1
ZNF134
CRKL
CRYBB1
MPP3
PTGIR
ZNF623
UNC5C
GPR17
ENTPD3
CDSN
HOXC4
GH2
RUNDC3A
NME5
CEACAM7
ANXA11
MEOX2
RCVRN
GRB14
MPHOSPH9
CD180
CLC
CA4
CETP
SELE
CPA2
WNT10B
PLA2G7
OPCML
SRPK3
EDA
MAGEB2
VAV1
RASA3
TNFRSF10C
LMTK2
CST1
ZNF507
HRG
CILP
PAX2
LHX1
KCNN1
B4GALT6
MMP17
LIG4
GPR4
NRG1
YAF2
SPINK1
ZNF136
KPNA5
TM4SF5
TIMP4
CR1
PFKFB4
MICB
PRKCE
MAP3K13
AVPR1A
DLG2
EGF
BLK
CPN1
CCDC9
ST8SIA5
PROC
TGM4
ZNF239
ADH1C
FMO4
GPLD1
MATK
LEFTY1
GCM1
PRKCG
TLR3
SLMO1
CROCC
MICAL2
LY6D
P2RY2
PTAFR
PRKY
CDH18
ADCYAP1
NEUROD1
TAL1
NPHP1
ITIH4
PGGT1B
HOXA4
RGS7
NTS
SULT2A1
HSD3B2
IL18
MAP4K1
CTRC
ARHGAP22
FAM155B
PTHLH
TEC
MYBPH
C8A
RYR3
FOXD1
TRDMT1
LECT1
SPINK2
PLA2G1B
GUCY2C
HLA-DOA
CRLF1
KNTC1
ABCB8
SMAD9
RFX1
SYN3
OPHN1
DAPK2
SERPINA6
GRP
CDH15
EXTL1
SHC3
CALCRL
IFI16
MSI1
LIPF
GALNS
CXCL6
CCR7
ELAVL3
CARTPT
NR1H4
IL2RA
PON1
PRLR
PDK3
LGI1
APCS
PEX10
COX6A2
SLCO1B3
GNAL
OPA3
PRM1
SOCS3
MAP3K10
MAF
KIF14
XCL1
REN
CPLX2
PIK3CG
FOLR3
MYF6
ZIC1
HSPB3
SLC6A15
FOXF2
SCGB2A2
EYA3
CFP
SCN2A
BDNF
G3BP2
CACNG3
ANK3
SERPINA7
CDX2
PDE3A
PF4
RARRES1
TNNI2
MYBPC2
DGKG
SLC1A1
CD19
NPFF
ZNF536
FGF9
SMCP
CCL13
LRRTM2
TIAM1
NR0B2
ABL2
FER
TCL1B
ASAP2
TLL1
ZNF205
CNGA1
NOX1
RORC
IGSF6
SERPINB7
GCG
ANGPTL7
CYP26A1
TRPC3
MLANA
F2RL1
CDX1
TBC1D9B
HAS2
SPOCK3
B4GALNT1
MPPED1
S1PR4
TCTN2
EPYC
LIN7A
COMMD4
SEMG1
RORB
PDE1B
PRMT1
ZNF365
MASP1
DBH
TBCCD1
PPP2R4
NDRG2
RHO
GABRA5
DIO1
WNT2B
AJAP1
MT1H
NTRK3
DHRS2
BMX
ACSBG1
AKR7A3
PLXNC1
TLE3
MBTPS2
NOVA2
KIAA0125
TRPM1
LTC4S
LDB2
PTK6
LRRC6
XPNPEP2
CD5
LAG3
CD36
DLGAP1
NAPA
FHIT
ITGA2B
FMO3
OCA2
RCC1
ETV1
INSM1
PML
CYP24A1
UGT2B4
SUPT3H
CD70
PIP
SIX2
AIM2
CYP4F3
CDH16
RGS9
SIGLEC6
GTF2A1
MGAM
CYTH3
T
GABRR1
RIBC2
ABAT
TRPC6
SLC26A4
RAB30
DPF1
CHRNA5
GRIN2A
SLC2A2
XIAP
MRAS
CYP4F12
GLB1L
KLKB1
SMARCA2
CD28
SYCP2
PPEF1
INSL4
NUP155
KLHL24
TAC1
SETMAR
THUMPD1
CLUL1
ZNF702P
SIM2
MIA
AKR1B10
OPRL1
SMA4
SLC7A1
PHF20
TNP1
IL24
PSG11
MAP4K4
ZNF85
KCNQ3
PTP4A3
CDKL5
CEACAM1
VIP
NKX2-5
EFEMP2
BNC1
GPR56
LY96
MKRN3
CNR2
CCT6B
DAZL
GFI1
DRD2
RAG1
AP3D1
MED22
PASK
CST6
NRL
INS
SLC16A5
SLC2A4
OVOL1
LIPC
CBL
RPGRIP1
MAGEC1
F11
CACNG1
TAF1A
GDF5
ADAM22
RENBP
IL18R1
DKK4
GRAP
EIF4H
TRH
PDE6A
USP9Y
PRPH2
SSX1
SLC5A1
ADAMTSL2
TYR
PTGER2
APOBEC3B
CHRNA1
SIX3
CHRNB2
RASA2
P2RY14
HTR2B
HTN1
TNFRSF17
DSG1
HAL
NR0B1
GLI1
HBZ
ZNF571
TFE3
IQCC
CPB2
ZMYM5
POLR3G
MYOD1
UPK3B
IGLL1
DBF4B
GLRX
SP4
SI
BCL2L1
GZMK
SCAMP1
SAG
AQP2
GPR176
FLT3
SKIL
CEACAM8
KRT31
GABRA1
APBA1
CD5L
GP2
CLEC10A
ZNF165
ATF7
HCG4
PDK1
PTPN6
CPSF4
KAT5
PDIA2
KCNJ10
IL7
PNLIPRP1
ZNF43
GPR143
HP
XK
NPAS1
TEK
CHRNB1
CLCN5
TULP1
NTF3
FAM65B
FOXN2
GPT
EPB41L3
GRTP1
NTNG1
ALOX15B
TFEC
UMOD
MYH8
LMO1
SYNGR4
MGAT5
LPAR2
CBX4
C9
ECE2
TNFRSF8
GRIA3
CNKSR2
SLITRK3
TULP2
JRKL
CHRNA4
WNT11
HOXC5
SYCP1
ASGR1
HOXC11
BFSP1
GPRIN2
SPAG9
CD1B
MAFK
PCYT1B
DFFB
RDH16
CYP2B6
CHST7
PDE5A
EDN2
FCER2
CD96
KCNA5
FKBP6
MPPE1
KCNJ2
ITGA10
RBMS3
RPL3L
TMSB4Y
SLC35A3
UPK3A
PTH2R
LY6H
FRMPD1
CUBN
ACRV1
CRYBB2
ASMT
GAD2
DNAJC4
FGF4
AQP8
HTN3
BRDT
POU2F1
NDUFB1
PNMT
ERBB4
F2RL2
WISP1
NAT2
DLEC1
SCGB1D2
MTHFR
NPPB
PAX5
PDYN
CD3G
SEMA3A
DGKI
ADCY8
ADRB3
CTF1
NGF
SPAG8
CNNM2
AGFG2
OXTR
PMP2
TRPV6
TXK
ZNF430
SLC4A10
ARSD
SEMA3F
HBD
STATH
SLC6A3
ALX1
TBX19
C22orf31
AFM
PDE6H
KCND1
CRYBA4
FBP2
RNF40
HDAC6
HOXA7
GABRG2
RASL10A
RNASE3
EPHA7
MAP3K7
HYAL2
LILRB5
FKBP1B
HOXC6
PAEP
CGGBP1
ZNF254
HRK
CDH4
GCKR
STARD8
CHAD
PPARA
SLC17A1
CA6
SLK
SIM1
MXD1
DAO
NRG2
P2RX6
LILRA3
SLC1A6
GP9
SCEL
ARHGDIG
IL12RB1
ACTN3
AMHR2
SALL1
APOA4
PPP1R3A
GNG7
PAGE1
CDH19
NTSR2
ZNF253
C19orf57
MATN1
ICAM5
TNFSF9
CLDN11
CFHR2
TRIM25
FOXE1
BAAT
CRTAM
NKX2-2
TAT
GNA13
CPNE1
GLE1
PRKCA
IL11
ST8SIA4
GUCY1A2
ZNF124
NFIC
GLYAT
ZNF141
CH25H
H6PD
SIRPB1
PCDH8
SPTA1
SRD5A2
DCC
POU4F1
SEMA3E
PMCH
TGFBR1
HTR6
LCT
HCN4
B3GALT5
NEU3
RUSC1
SCN9A
HIST1H4E
G6PC
AGXT
UPF3A
LPAR4
MED20
NAT8B
KLF12
CCNT1
NFRKB
CNTN2
GPR161
PPFIA2
CXCR6
LTA
HSPH1
PTH
CCR2
C8B
FLT3LG
SCN4A
CRYBA1
CCR6
RIT2
HSD17B3
FGF18
CCL25
TNR
CCR5
ATP5S
CST4
SCARF1
CACNB1
HS6ST1
PRB3
IL12RB2
PPP3CC
TSC22D3
PLAGL1
GUCA2A
CCDC106
NR1I3
PHOX2B
GABRB1
PTK7
MMP16
GABRA2
ALDH1A2
RAB27B
AKAP4
HSF2BP
ZPBP
LDHC
KRT10
CHRND
GJC2
ATP2B3
HGFAC
MYCNOS
KITLG
CSRP2
NKX3-2
CRISP1
GIF
GLI2
SLC30A3
GRIN2D
TNFRSF11A
SLC16A6
CDKN2A
ST13
MASP2
E2F2
SLC6A9
THRB
CCDC132
SLC6A11
SCN8A
CACNA2D1
SLC17A4
HAVCR1
SLC8A1
IMPG1
GPR37L1
SLC4A8
SLC16A7
PARK2
PAX9
EN2
ERN1
IAPP
AOC2
KRT75
HRC
HDC
ZFP37
SMAD6
RGR
ACO1
IL18RAP
CDKL2
SLC18A1
NLRP3
ASS1
MED6
PYY
PI4KA
CSF1
CC2D1A
POU3F2
CSF2RA
SLC25A11
NRAP
ZFP30
P2RX7
LEP
SLC10A2
SLC17A2
MFN1
CHM
VAMP1
AKR1D1
KCND2
LILRB1
PIK3R2
LTK
RPE65
NIPBL
POU2F3
EMR1
GAB1
TNF
LY6G6C
MBTD1
GAPDHS
ZNF117
PRKG1
ZNF667
MAPK6
SULT1A2
MATN4
ZNF225
HNRNPH3
ZNF223
CA5B
ZMYND8
PFDN5
ALPK1
HTR2A
ARR3
PHF2
ATP4A
ALPI
KCNJ3
CDK6
CITED1
MSTN
KRT32
DLX2
MYOZ2
CDH12
SLC18A3
ADCYAP1R1
NTRK2
GLMN
DIO3
TBX5
GNG5
APOBEC1
CRTC1
IL12A
KIAA0087
CACNA1B
AKT1
HMMR
GNGT1
H2AFY
LETMD1
CDH11
GPC5
ADIPOQ
CD80
PTGFR
FRK
TLX1
HTATIP2
CASP7
GABRA6
GPR19
SLC6A13
SLC10A1
BPTF
JAK3
ZZEF1
ISLR
DNASE1L2
AGRP
ICAM4
CNTN6
TNIP1
ZIC3
TERT
OTC
SLC22A1
NR1I2
FSCN2
CEACAM4
ALOX12
RBMXL2
CETN1
GABRA3
USP2
SLC9A3
SPINK4
GSTTP1
TNFSF8
F9
ART4
F2RL3
SIGLEC7
AANAT
HIST1H2BN
RFPL2
PRKACG
CDON
DZIP3
MITF
RFX3
GRM5
ZNF345
KCNA3
PTPRC
LHCGR
C4orf6
GRIK1
UGT2B17
ZFY
KCNA4
SLC28A2
SIX6
MEP1B
INE1
UBN1
SLC15A1
MBL2
EPO
DSCR4
FEV
CNGA3
APOF
VEZT
ABI2
DEFA4
CD300C
ZNF80
CHRNE
CDR1
CD209
VCX2
MYOG
MMP25
PLXNA2
PRRG4
MAPK7
AGTR2
SCNN1G
ZNF343
SLC17A3
GRM1
F7
EFNA5
SGCG
PDE1C
ZNF45
TCF15
HTR2C
SLCO1A2
NOS1
DOC2B
PHKG1
CD226
HAS1
CASQ2
STAU1
ABCB9
ITSN1
MBP
DSC1
MAGEA1
BTC
EYA4
ALOX15
MMP8
PZP
CENPF
TFRC
NMBR
TGFBR2
ATP5I
SOX5
CTAG2
ZNF200
LTB
PRTN3
CNGB1
LYZL6
AKAP3
STX2
ERCC6
UCP3
VAMP4
SH2D2A
GABRB2
HMX1
CCL16
SLC1A7
GALNT10
MACF1
CAMKK2
NTSR1
HBP1
SLC30A4
RS1
TEX28
USP34
KCNS1
ATP12A
HTR1D
BRS3
IBSP
ENTPD2
HOXD10
PLSCR2
IL15RA
VENTX
PPP1R2P9
TREH
EDIL3
ALOX12B
TP63
RHBDL1
PGLYRP1
TFDP3
CYP7B1
GK
PTGES
GP1BA
SMTN
PIP5K1A
UGT2B15
HCRTR2
BTN1A1
ALG3
HOXD13
BFSP2
NPY5R
PROX1
ZNF132
IRS4
HTR1E
RAD17
CYP7A1
CYP4A11
SLC22A14
LECT2
TLX2
SCN5A
PLA2R1
NFATC3
DDO
RAC2
COLEC10
CA5A
ADAM20
MYF5
SEPT9
TNFSF4
ACR
SLC22A2
MSMB
DEGS1
BEST2
IL10
SRRM2
SORBS1
SNUPN
SLC35A2
SMR3B
CSF3
NR2E1
SLC22A13
CCR9
TLR6
MGAT4C
POFUT2
POU6F2
NKX2-8
CNTN5
DNAJB5
GRIK3
P2RY1
HNF4G
GYPB
GZMM
GLRA2
PRSS3
GAL
CAST
SFRP5
PIR
RARS2
MLN
SNRK
FABP2
MEIS2
TP53TG5
CAND1
BTN3A1
CHN2
MOGAT2
NGLY1
ZNF76
RAB28
MS4A2
UNC45A
CASP5
FGF12
GUCA2B
TCP10
CA7
PRKG2
GLRX3
ATP5G3
LAIR2
BDKRB1
ZNF189
GNAT1
POLR1C
CHRNB4
DGKE
SLC6A4
TROVE2
ATP2A3
C6orf10
GIPC1
IL1RL1
KCNJ9
SLC7A11
DEFA5
CDKN2B
CRYGC
CRYGD
CCL1
MAGEB1
NFKB2
TNFRSF9
PFKFB1
IL4
SYK
EXOSC10
AQP1
P4HA1
ADH6
ATP4B
FAM107A
CD46
MPL
MSL3
ATP5G2
OPRK1
TBXA2R
DGKZ
RYR2
PITX2
ZMYM3
SLC28A1
DGKQ
OGT
MR1
SLC13A2
CHRNA6
ROS1
SHOX
EFCAB2
ATP5L
GADD45B
OXT
HTR4
MAGEB3
MAGEB4
ABCD2
LPA
RPL36AL
SHH
CRYGA
ADRA1B
CENPI
ARID1A
HCN2
ABCG4
SYNJ1
SLCO4C1
ADAM18
XRCC2
MMP20
KCNC3
SULT1B1
TMPRSS11D
SLC4A7
ARHGAP12
ASCL2
CYP1A2
EMR2
HIST1H2BL
WNT8B
CAMK2A
CUL1
C16orf3
TANK
BCS1L
HCRTR1
CASK
PEMT
ABCF2
RPGR
CBFA2T2
SLC7A2
TFCP2
WBSCR22
ARHGEF2
CREM
NBR2
MUSK
PDCD1
KCNH1
SERPINI2
WSCD2
FZD9
NTN3
TNFRSF13B
HCRT
TNFRSF1A
FOXH1
CHD1L
DRP2
KRT37
PTGER1
GPR171
CMKLR1
FOXD2
DR1
BLNK
ACOX1
TNPO1
MOBP
SH3PXD2A
TBX1
ADAM2
ADAM21
SSX3
PDIA6
KRT83
KRT85
BEST1
RFX4
NPHS1
FCAR
ARTN
ONECUT2
SOX30
PAX3
CXCR3
KIF25
FOXN1
TBX6
CRYBB3
CASP8
INHBC
TBX10
ALX3
ENTPD1
CACNB4
POU3F4
IGSF1
FUT9
LILRB2
C6orf123
ZFHX2
NCOA3
C22orf24
MAGI2
NLGN4Y
USH2A
SEC13
ALOXE3
PRKAA2
LCE2B
BAGE
RBCK1
SERPINH1
CRYGB
KRT38
PKP2
CYP2A7
LOR
BTBD2
KLRC3
SPAST
POU4F2
ESRRB
MUTYH
ATF7IP
CDH9
DLG3
PSG9
LAX1
RNF125
TNP2
NCKAP1
NR6A1
CABP2
POLQ
DOK4
PPP2R3A
PRO2949
PRB1
ZNF304
RASSF8
ZFP2
NCOR2
METTL7A
LPAL2
S100A5
HIPK3
CDKL1
EGR4
PQBP1
SLC5A2
PRMT8
CYP3A43
ATG10
CACNB2
REG1P
CYLC2
ZNF711
HUWE1
RBPJ
CYP2R1
KRT33B
SORBS3
DPP6
LRRC1
RAB1A
OPRD1
EPB41
KLRD1
LRP2BP
ARMCX4
AKAP5
RNF10
CRISP3
CSN3
FCN2
PSMD9
PROS1
ATP6AP1
F13B
KRT12
GORASP2
FDXR
DEFA6
PF4V1
LALBA
IFNW1
HTR7
ABCB4
ADH1A
PTK2
FGFR1
AIF1
MAZ
GHRHR
ID3
PPP1R8
HLCS
RBPMS
PBXIP1
CD160
CYB5A
IL13
ANAPC10
POU1F1
MUC1
AVP
IL2
CXCL3
INSR
CXCL5
SNCB
GYPE
CLCC1
LILRA2
PKLR
CHRNB3
NCR1
CCL22
UPK2
ADPRH
SCN7A
BMP8B
BMP8A
PAX4
CHRNA2
CACNA1G
AKAP9
LILRA1
SEZ6L
CFHR4
FLNC
NVL
KRT76
ADAM11
TFR2
GUCY2D
S100G
CALCR
SARDH
CD40LG
SRY
TCL6
NAALADL1
CRHR2
GIP
CCL17
IL12B
IL5RA
LNPEP
IL3
TNFSF14
KRT2
SCGB1D1
TGM5
CYP2F1
EVX1
ART1
ZFX
CST5
GP5
GLRA3
GRPR
LCN1
PFKFB2
IFNA8
ZP2
RFPL1
KRT13
RFPL3
PI15
CNR1
RBM39
CSNK1D
MAML3
CSN2
IL5
GATA2
CCL27
PRKCB
DNAH9
CAPN11
IFNA4
NEUROG3
GLG1
VPS45
MEF2C
CEP68
GLRA1
KLHL18
DPT
NR4A3
CITED2
ESRRG
HIST1H1T
STAG2
MPP2
CYB561
GNRH1
ARPC2
OPRM1
AMPD3
CLEC4M
CACNA1D
GML
ACOT7
NFAT5
PROL1
NTN1
FOXI1
TBC1D29
ARHGEF16
SP110
MCF2
HCK
ZNF157
CACNA1C
RFC1
CDC14B
TNFRSF4
HMGA2
TLL2
GPX5
LAPTM4B
ADD1
RFX2
ZFHX3
PROZ
GRM6
OPN1SW
MADCAM1
IL1RL2
MYBPC3
GRK1
AGGF1
PPARD
HIST1H4A
NAB1
TACR1
CASP2
PAIP1
CEACAM3
GUCY2F
HERC4
CBFA2T3
MGAT3
CCR8
PAX7
CAPN9
ST8SIA3
GTF2B
UTY
REV3L
LAIR1
DGKD
CCL7
HIST1H4D
C9orf38
SIK1
ZNF442
ZBP1
CFHR5
TDRD3
AIRE
FAM49A
NDEL1
CCDC130
SRP72
COL21A1
TTLL5
SEMA6C
URM1
PSD
ANP32E
TSC22D4
GIPR
PSG6
LOC81691
AVPR2
MED25
EHD1
PABPC3
ISG20L2
MAN1A1
LAS1L
ZNF93
PTPRO
KCNB2
SEMA4F
CYP2C18
SOCS5
TBXAS1
PTGIS
PSG2
ZNF611
GAST
LRRC48
DOHH
CPVL
CYP2C8
MYH4
DDX11
DDX17
DDX21
FAT2
EPPK1
OSBPL1A
ABCC3
OSBPL7
IL9R
PRSS16
CHIT1
PTGER3
TRIM31
IFNB1
ZRSR2
DMP1
SLC34A1
TRIO
HIST1H4H
IFNA14
TACR3
LIPE
KRT9
MYO7A
LSR
PSG4
IL9
STAM2
TTN
NFATC1
KIR2DS1
IL1A
KIR2DS5
CAV3
PCDHA9
RASGRP2
MYH13
C4BPB
MAS1
ALK
KCNAB1
ADRB1
DRD4
DLX4
GABRR2
AMELY
SLIT1
HOXB1
RAX
BMP3
APLP2
TGDS
DMBT1
KCNC4
CHST3
SIGLEC8
FKBP8
EFNA2
PSG1
GAS2L1
AVPR1B
IFNA10
MEFV
EIF3J
C2orf83
C8orf17
TRPV5
RNPEP
PAPOLB
OCLM
UTF1
PITX3
CDRT1
GAGE1
OR7A5
HCG9
ABCB11
EI24
EIF5
TH
BMP10
TNFAIP8
EVI5
CACNA1I
PTPRH
HMHB1
CRLF2
CCR3
PGR
GPI
MALT1
GPR50
SF1
RRH
TRAF3
XYLB
RBM3
CABP1
ST3GAL1
ANXA13
AKAP13
CYP2A13
MEF2A
PBOV1
ALX4
LHX5
NDST4
NR5A2
P2RX3
LOC643733
POU3F1
CBLB
TRPA1
CSN1S1
MAPK1
SLC12A3
CSH1
UGT8
KCNJ4
POLR3D
GRK4
PCDH11X
BRCA2
RCAN1
RING1
P2RY6
CAPZA1
CCR4
CACNA1F
FGF5
NPY2R
LBX1
SGPL1
DMC1
PCK1
MID2
NR2E3
MMP24
SLC1A2
GLP1R
RAD50
ESM1
URB1
PDE1A
KCNJ5
TBPL1
EDN3
IL17A
MAX
CD164
GRAP2
PTN
AMELX
PPEF2
HOXB3
ING1
SPTB
FGF6
SUPT6H
MSR1
CIAPIN1
TANC2
KIR2DL4
ELAVL2
HNF4A
TUB
CACNA1E
AQP6
IRF7
CLCN1
FGR
C3orf27
ATM
SHOX2
BAZ1B
PRPS1
IFNA16
FGF8
LGALS2
MYO9B
XPNPEP1
PVRL1
RRAS2
GABRD
SCNN1D
XPO7
GJC1
HIC1
ABCC9
GABRA4
GRIA4
GRM2
RAB3D
SOX21
HPR
IKZF4
CLDN6
FRMD4A
KCNC1
BAX
KCNA1
ASB4
SSTR1
KRT33A
HIST1H1A
CFLAR
DRD5
LMX1B
GJA8
PGM5
RFXAP
HOXA11
SLC6A7
TLX3
HIST1H3G
NEUROG1
DNAJC3
FOXD3
GFI1B
PITX1
GATAD1
PCDHB11
FUT2
HIST1H3F
OR7C2
OR2J2
OR7A17
PPARG
MLLT4
FOXB1
KCNE1
HIST1H2BM
MTNR1B
BTF3
GNRH2
OR10H3
OR5I1
PTCH1
GPR15
OR2F1
HIST1H2BE
KRTAP5-8
SOX1
COL13A1
BCL2L11
S1PR2
ANP32C
SPRR2B
OR10H2
ADRA2B
TAF4
HIST1H2BH
HIST1H2BB
KCNG2
HIST1H4G
GRIK4
HIST1H1E
POU4F3
CST2
GPR31
HOXA6
OR10H1
PDX1
KCNA10
POU3F3
KCNA2
MC5R
MC2R
HIST1H2AB
WNT1
ANP32D
HIST3H3
OR2H2
SOX14
HIST1H3A
HIST1H3B
HIST1H3C
SCN10A
HIST1H2AJ
SNCG
TRPC7
GJA3
PDE3B
CD1E
CRHR1
CNTF
GPR39
TUBB1
CD6
HOXA3
NTRK1
WNT4
SNTB1
SPTAN1
PDIA3
FLNB
PTP4A2
DDB1
PCBP1
EZR
EIF4G1
VAT1
YBX1
HADHA
ACTN1
RAC1
XRCC5
PARP1
RPS14
FDFT1
VCP
CD24
PPP2CA
CCNI
PDIA4
CLIC1
CS
HMGN2
EID1
SERINC1
DDOST
PA2G4
BSG
ATP6V1E1
PRDX1
MAGED2
CAPN2
COPA
BRD2
RPN2
PDLIM1
RPS3
GARS
PRKDC
RPL39
CCT5
EIF3E
TKT
NRD1
CCND1
HNRNPUL1
NDUFV1
TMCO1
OXA1L
USP11
EIF2S2
CDC42
HLA-B
RAB2A
ARPC3
ATP6V1G1
SAP18
YWHAB
C1S
FLOT1
EIF3I
ATIC
NCSTN
UBE2I
SUMO1
HNRNPR
RPL22
EIF4EBP2
XPO1
PSMD11
VAPA
FSTL1
KLHDC3
MAP1LC3B
MRPL3
ELOVL5
PTRF
CLU
SMARCA4
MCM7
CCNG1
GOLGA8A
PSMB5
CHD3
HMGB2
C6orf62
HLA-C
GOT1
HSPA4
COMT
RAB8A
SNRPB
DAP3
PSMB6
POLE3
TAPBP
ATXN10
ATP1B3
TMED3
VDAC3
ADH5
THY1
STK24
ATRX
TXN
GABARAPL1
ATN1
REEP5
PRPF6
UBR5
LCP1
H1F0
EIF3G
PLXNB2
DUSP6
HLA-DRA
ATP6V1D
TOP1
RPS28
CYCS
MRPS18B
UQCRFS1
C1QBP
PDHB
CNP
GGA2
SLC1A5
NADK
SRI
NXF1
CYFIP1
RNF11
CLDND1
NEU1
POR
ILF3
PPP4C
LGALS8
ID1
PRCC
SEPHS1
SEC62
BECN1
UPF1
LGALS3
ALDH7A1
DUT
KLF6
NDUFA9
UROD
ATP5G1
ERI3
KPNB1
CRIP2
NCOA6
UBC
PECAM1
RBM10
TCF12
STAT3
PPIG
POLR2C
UCP2
SEPT8
ANAPC13
CALCOCO1
FBXL5
KRT8
ESD
MAGED1
DNAJB6
KRT7
LONP1
PINK1
SYNCRIP
TUBB
ABI1
COPS7A
CADM1
DYRK1A
PNRC1
MDK
MDH2
PSMB8
UBE2G2
PAPSS1
SF3B4
GABARAPL2
RALGDS
WHSC1
CDC5L
EDF1
RGS5
ISCU
TXN2
COL18A1
CORO1A
MCAM
SH3GLB1
GLOD4
DDAH1
DLD
UBE2V2
JAG1
IFRD2
CTGF
UFD1L
NHP2
NCOA1
TSPAN6
RGL2
CDKN1B
HMG20B
TSPAN1
UBA3
HBB
WBP2
TUBA1A
NR2F2
QDPR
MYD88
KRT6A
KRT6B
TRIP6
SNAP23
USP10
PRKRA
UBE2G1
CLNS1A
PPAP2A
RXRB
TM9SF1
NT5C2
COL6A2
DNAJA2
CYTH2
NDRG4
AKR1C3
PRPF4
AATF
MAN2B1
GPM6B
ITPA
AGR2
QRICH1
SEC23IP
DHX38
MBOAT7
RABGGTB
C10orf10
IRS2
ATP2A2
FOS
DIAPH1
TUBB6
PIM1
CETN2
ADCY6
WDR46
SYT11
CXCR4
EXTL3
BICD2
LMO4
MPDU1
FERMT2
KLF5
CBR1
EWSR1
MFSD10
WDR45
SQLE
GPC3
OSBPL2
NDUFA2
TUSC3
NUPR1
DCTN5
EMG1
KIF1B
CLCN7
SLC23A2
STX3
NFKB1
MINK1
PEG3
KIF1C
GHITM
TUBA1C
HARS2
KLHDC10
SMC3
SFN
NR2F6
TSPAN4
METTL3
SLC39A8
LAMB3
ISCA1
CLN3
TFPI2
NSDHL
MRC2
ATP2B1
PRKD2
CRYAB
CDC42EP3
NFIB
ID4
TNFRSF10B
PPM1B
NECAP1
CA2
POLR2H
NDUFS4
SWAP70
BNIP2
AZGP1
CASP4
BCL2L2
GPN1
HBS1L
ADCY3
SH2B1
PRKRIR
RGS16
HIGD2A
ULK1
PWP2
SIAH2
UAP1
IKBKB
EFHD1
TPM4
PI4K2A
GPS2
KRT14
SIN3B
TNFRSF14
PPAP2B
TAF11
PCBP4
ECM1
STXBP2
EPHX2
ANXA3
SH3BP2
MALL
IGHM
XPC
HMGN3
ABCC5
SF3A2
POLR3C
DDIT3
PROSC
TM4SF1
PAPOLA
TSC1
DPM2
ENPP2
EIF4E2
ASMTL
CHI3L1
ME2
HIST1H1C
SLC12A4
FAM3A
BAG2
DEAF1
KIF2C
GRB10
GGA3
B4GALT2
FZR1
IFI35
THOC5
SMPD1
MSH2
ZFPL1
EIF2B4
BTAF1
PATZ1
CREB3
PPAT
SPON1
PHKA2
RHOBTB2
SERPINA5
RAP1GDS1
SYNE1
LSM2
OSGEP
VTI1B
SLC9A1
TEAD3
FBXW11
DUSP5
WDR18
APLP1
TAF12
AURKB
MKNK1
LRP5
GPM6A
CCBL2
EMD
STRA13
CCDC28A
HLA-DQB1
POP7
NSL1
UTP3
PDZD2
CEP250
RARRES2
RBM4B
PSMC5
PLEKHB1
NR2F1
RPA3
DPAGT1
RNF139
POLR2F
HSDL2
RAB27A
SMYD5
ASH2L
NCBP1
AMOT
TAF2
HDGFRP3
EXOSC2
TELO2
PPAP2C
CACNB3
GSTZ1
PLAA
EHD4
EXTL2
ZNF32
ARHGEF6
IGF1
CD34
RIPK2
APOL1
NDN
YIPF4
VPS8
NCDN
HIP1R
DLK1
THBS3
RNF113A
INSIG2
RRS1
RGL1
EED
IL10RB
GNAI1
PCYT2
MBD4
PLA2G16
CD200
APOBEC3C
MINPP1
PRUNE
EPHB2
BMP7
TOR1B
GTF2F2
MXRA5
PNMA2
GATA3
TST
CYTIP
ACAT2
MRPL9
SLC1A4
ADH1B
PAK1
CTNND2
CD74
ABCB7
PDLIM3
STK16
MCCC2
PIGH
OSBPL3
NXT2
FBXW2
BUB1
PLD2
ALDH1B1
TBC1D22A
TGFB1I1
PGF
KPNA4
TMEM47
HSF2
TTR
KIFC3
CETN3
ITGA7
CYB561D2
CHUK
CES2
SERBP1
CRY1
TFPI
PRKCI
KIFC1
SLC19A2
RIN2
S100B
CCDC93
EYA2
ASTN2
PTS
FBP1
CCHCR1
ERAP1
FTO
NKX3-1
PIGK
MOXD1
SLC35D1
CDKN3
CBX5
SERPINB3
IFFO1
SERPINB9
UTP20
CA11
GM2A
HLA-DRB4
NTHL1
CLEC2B
NCKAP1L
ABCG2
SOX13
PNPLA4
SCAPER
MYL2
ITCH
COQ7
TGFB3
ACE
NR1D2
REG1A
NMNAT2
MYCN
MFAP5
KIAA0922
CHRDL1
ADAM19
CXCL2
SLC19A1
TRIP11
LLPH
PHTF2
KHDRBS3
DBP
JAG2
PLA2G4C
CORO2B
CASP6
PADI2
KLK10
GRIA1
SRGAP3
CD69
NPAT
PRKAA1
KRT16
PHLDA2
DCLRE1A
HIST1H2BK
NFIX
SFTPB
ZNF330
HABP4
TBL3
IL33
VLDLR
ARNTL
IL16
SLC9A3R2
DNASE2
CDT1
CRADD
AP4M1
DNM3
LRRN3
SOX10
HOXB13
BTN3A2
CDH17
CDC42EP2
ZC3H13
KLK2
SPHK2
TRIM9
METAP2
FRAT2
LPHN3
ADRA2A
APBA2
PKP3
SPP1
SELPLG
LAT
RIT1
RHOD
MYL1
SEC31B
TSPAN5
SPC25
FUT4
SLIT2
ITSN2
PUF60
ATR
TNNC1
C3AR1
TGFB2
SLC25A16
HIST1H2BD
NRXN1
DHTKD1
TP53TG1
GGTLC2
BMPR2
BRAP
CCL18
OCLN
MSC
IKBKG
NFE2
CD300A
ATP2C1
TM4SF4
PARP3
RIPK1
FBXL4
GSK3B
VEGFC
KCNMB1
NCF2
VILL
MAP2K7
CDC37
FAP
CAMK2B
NPPA
BBS9
HGF
EPOR
NCAM1
NFKBIL1
PLG
CSDC2
NRXN2
ASCL1
ZNF268
GABBR2
ABCB1
TCL1A
PIGO
SOCS1
GATA6
OLR1
GART
GPD2
GOSR2
SLC25A1
HPX
MAP2
MYT1L
CALML3
CCNO
PCGF1
UBE2E3
CARD10
APEX1
IDO1
CD247
SPAG6
NOS2
PRKCQ
SLC12A5
PGM3
CTSZ
FRMD8
LYL1
IDH2
NAPG
SERPINC1
RAPGEF3
TPX2
TAF5
TSHR
RND1
MAPK13
PDE6G
ZNF589
UPK1B
AQP4
CCL19
ST8SIA1
MARCH2
AGER
ABCA4
SEMA7A
ANXA9
HR
MYL4
ARC
PARD3
IGFBP3
CYP4B1
ABCA2
FOXA2
FYN
CLCA1
NLRP1
INVS
RPL39L
SH2D1A
SPAG1
KCNJ15
B3GALT2
PRM2
BANF1
RAB6B
LTB4R
TM7SF2
EFNA3
CCL11
RGS20
PMP22
CST7
INHA
ANXA10
PLA2G4A
ART3
ATP5H
LAMA5
DYRK3
LILRB4
MYOC
ERCC4
PAFAH1B2
CXCL11
GZMB
DNASE1
TLR5
TEF
C6
SEC14L5
PTPRJ
TLR1
TRIM15
KCNJ13
CORT
PNN
ITGAX
GABPA
HSPA1L
STX11
ATP8A1
ITPK1
PLP1
CRYAA
B3GALT4
HSP90AA1
EIF6
FZD2
CHRNA3
LILRB3
DLGAP2
CSF2
SET
GRM4
IRX5
CDKN2D
B4GALT3
CAMP
ABCC8
SYN2
WNT7A
MADD
MS4A3
RGS13
KCNK2
CRISP2
KCNF1
GPR35
POU5F1P3
TRIM33
RGS6
NEUROD2
MAGEA8
ZFAND5
AP4S1
GPR18
MPZ
KLRG1
MAGEA10
REM1
XDH
MAB21L2
PDE6B
KLHL25
RECQL5
IFT20
LILRA4
TNFSF13
FLT4
YWHAE
RBP3
DDX52
GZMH
TEKT2
C8G
CD1A
GNMT
SGCD
HECW1
NR5A1
RASSF9
MYT1
TPO
SLC22A6
CLK4
BCL11A
SEPT4
CAMK4
SLC6A2
IFNG
MS4A1
SMOX
SCN2B
SLCO1B1
PCDHGA8
LY9
RBBP4
SSNA1
CCKBR
SCTR
SCN1A
MTX1
TUBD1
LGR5
DEFB1
FUT6
GRIN2C
P2RX1
KCNJ1
CPNE6
GRIN2B
FLRT1
ODF2
CHEK2
BARX2
SLC11A1
RORA
HGS
RHD
ALPPL2
SCN3A
POFUT1
ICOS
NPY6R
FABP6
GATA1
GLUD2
P2RX5
CYP4F2
KCNJ6
MAGEA12
GPR125
MAPK8
ANKMY1
DNTT
FN1
NAG18
EIF3K
MAGEA11
KLF1
ADH7
FUT7
NRP1
VEGFA
HLA-G
HNF1A
AKAP12
CDH8
FETUB
BMPR1B
MSH4
SPAM1
BIRC3
B4GALT4
TRIM27
SLCO3A1
CCL23
RASGRF1
AKR1C4
GBX2
GCGR
SIGLEC9
CYP4F8
CASR
TRIM10
POLDIP3
TNPO2
INHBE
ZNF235
MAGT1
ZNF614
GNAT2
MFGE8
TP53I3
SYNJ2
TTPA
PHEX
HYAL1
LST1
SGCA
FBXO9
CCIN
TNFSF11
PCLO
TTC39A
BCKDHB
TNFRSF10D
PPY
NKX2-1
SOAT2
AGPAT2
LPO
NRTN
CLDN14
KLRC4
SLC43A3
SPPL2B
WWOX
ZNF257
TRIM5
LDHAL6B
SPINT2
NECAB3
PAK7
EMR3
CALCA
ONECUT1
EPB42
RGN
MLX
EPHB1
GRB7
DLC1
NCR3
FPR2
NCOA4
ESR2
DHRS7
MEG3
HTR1B
TXNRD2
POSTN
SLC6A5
DDX49
CALCOCO2
CENPA
PTPRS
ARNT
ACVRL1
NRP2
PLAUR
TNFRSF25
AASS
SCN11A
WISP3
FASLG
NAT6
ANXA2P1
RAB11FIP5
EVC
ITIH1
FCGR2B
KIR2DL1
GTF2I
POU5F1P4
PDCD10
POMZP3
CDH20
ERBB2
ST3GAL6
CAPN3
COL4A6
LEF1
MAST4
ADRA1D
GYG2
LARP1
RTN4
PKN2
IBTK
PFKM
HSF4
ASAH1
SMAD1
KCNB1
ZNF271
COL19A1
GCNT2
MGLL
CLIP2
KCNH6
KCNG1
ZNF493
MLLT11
CD47
PRKD3
NEK1
NEK3
PDE6C
NF1
AURKC
AR
HGC6.3
SLC9A2
DOK1
SLC5A5
IFNA21
IGKC
DLAT
THPO
FAM153A
GCK
CCKAR
GPR45
PSTPIP1
ICOSLG
FSHR
CNTN1
ACSL6
HAP1
PROP1
FUT5
GALR2
ADAM7
ANXA2P3
CHRD
GPR68
PTCRA
ZNF638
PCSK6
HESX1
PTBP1
TCEAL2
UBE3A
CDK7
ALB
KCND3
PTPRU
TUBGCP4
IFNA2
ITK
LRIT1
SERPINB13
NSMCE4A
B3GALNT1
WDR37
N4BP2L1
KIR2DL2
IFNA17
IER3IP1
KIR2DL5A
PADI4
GGTLC1
TRPM3
TYRO3
CCRL2
TRHR
NACAP1
RGSL1
GABARAPL3
TBL1Y
ZIC4
RAB36
SERPINB6
DSCAM
ADRA1A
PDC
DSTYK
BMP4
CYTH4
GNRHR
KIR2DS2
HSPA2
ALAS2
PDLIM4
RAPSN
MAST2
MRPS11
LRIG1
HOPX
ETV4
LRPPRC
ALDOAP2
FBL
DRD3
ERG
LBP
GPR135
POU2F2
VDAC2
PTGDS
SOS2
MOCS1
MDFIC
CADM3
UGT2B28
DYNC1I2
NCALD
MAK16
KIR3DL1
TSSK1B
USP32
TM2D1
BDH1
ANKRD40
ZNF551
FMO2
HYAL3
FCER1A
PSG3
EVI2B
PRG2
NDUFS7
RLN1
SLC25A17
ATP5F1
UBE2D1
PPIA
PNLIPRP2
GINS4
LAT2
SERINC3
ZKSCAN3
MMACHC
AP2A2
DCTN1
TNIK
PCDHA5
ATRN
PCDHGA9
PCDHGA3
SERPINB4
PARD6B
MYO1A
PAPPA2
ZNF471
PLCB1
MYH9
DYNC1H1
HNRNPA3
GANAB
ARL6IP1
HSPA5
EIF4B
ITGB1
UBR4
IPO5
RAB7A
ZFP36L1
ARPC5
COL4A2
TMEM123
NUDT3
ARFGAP2
GPR107
COL4A1
XPO6
AHNAK
TOP2B
SMARCE1
HLA-DPA1
UBXN4
STIP1
CDV3
PXDN
FAM168B
RSL1D1
MKI67
FLII
EXOC7
RBM25
PTOV1
VDAC1
ATP6V0D1
RPL27A
MAPK3
RNF167
YARS
WIPF2
TRPC4AP
ATP9A
C1R
MYL6
TEX261
SLC25A6
ERAL1
PMPCA
GRINA
COL6A1
PEG10
MTUS1
RHOB
KPNA6
FAF2
HN1L
SLC39A14
STX12
RHOQ
TCTN3
ZMIZ1
RANGAP1
NIPA2
LSM14A
PDS5A
GCN1L1
MCM4
MRPS27
PLEKHM2
SMG5
EFR3A
POGZ
SDC2
RNF187
VPS39
XPOT
KIDINS220
SMARCB1
RBM12
FKBP9
NUDT4
MT2A
ACACA
KCTD12
COG4
SERPINE2
TM9SF4
MPRIP
MRFAP1L1
ANKLE2
TMEM87A
IFITM3
MED13L
INTS1
ANKRD17
OPA1
PREPL
FASN
PSME4
ALDH1A1
COQ9
FBXO21
FNBP4
MAP1B
ASXL1
PLXND1
PIK3R1
TUBA4A
MCFD2
NUP205
MTDH
GIGYF2
QKI
WAPAL
SERPINB1
MCM3AP
LPIN1
SRCAP
MTMR4
TMEM97
AGRN
ANKRD12
SUZ12
FNBP1
HIPK1
GNG12
PSMD14
ATP13A3
NEK9
TXLNA
RTF1
MIA3
CLASP2
CHMP7
NUP210
TNPO3
SGSM2
VPS13D
LIMCH1
SCAP
RBL2
FAM98A
EPB41L1
TUG1
MYO1D
YIPF6
SULF1
CREB3L2
TBC1D1
EIF2B5
FAM168A
CLIP3
AMPD2
MYO1B
ZNF292
FEM1B
ZNF384
MYH10
EP400
USP24
SBF1
VGLL4
FAM102A
UBE3B
PCMTD2
TOR1AIP1
IMP4
SEPT6
ELF1
ZCCHC24
PDCD11
KIAA0368
RBM38
GRPEL1
CENPB
SNRNP27
IP6K1
KIAA0232
NBEAL2
NEDD4L
KBTBD2
KIAA1279
YTHDC1
SPRED2
SUCLG2
SETD3
DNAJC13
AVL9
ACAP2
RMND5A
FAM89B
GPATCH8
SETD2
TENC1
MAPK1IP1L
ADO
CEBPB
DIP2C
TMEM131
MOAP1
MXRA7
GPD1L
CARM1
USP33
ARAP1
PIP5K1C
UBE2E1
PDE8A
SPG20
LSM12
NEK7
LCN2
WEE1
ATP11B
DOCK9
CDC34
PHIP
AIM1
ZNHIT3
ZHX3
FRYL
CAP2
RPRD2
PRKAR1B
SCRIB
ZNF451
SPRY1
DENND5A
KCTD2
STK38L
SMCHD1
ENDOD1
CHD8
MGRN1
GAPDH
OSBPL8
AQR
IGJ
HMGXB4
WDFY3
AUTS2
MRPS31
AKT3
DTX4
RCOR1
ARID5B
CHD9
ZNF609
TMEM194A
TMEM41B
CHN1
STX10
EXOSC7
EXOC3
WWP1
PTPLB
HIVEP2
RFTN1
RRAS
DHX29
EHBP1
RHOBTB1
ZCCHC14
TSFM
IL1RN
LHFPL2
PVR
FKBP15
TIPARP
SMURF1
CAMK2G
ELN
METAP1
TBL2
PPP1R14B
LMF2
SLC25A44
ZNF3
PPM1H
PIK3CB
DDHD2
NUP188
LRBA
MDN1
PCCB
CRY2
RNF4
FAM134C
SEPT10
SCAMP5
TLN2
ZCCHC11
PNPLA2
MSL1
NUP160
CAMSAP1
MFAP4
LARP4
MICAL3
PLEKHM1
JMJD6
RND3
SYNM
ANKRD46
KIAA0226
C16orf45
ARHGAP19
NME4
PIK3R4
RNF115
RCHY1
BBS4
ANKS1A
MKL1
PPP1R16B
CLASP1
MON2
UBR2
TCF7L2
MTG1
OLFM4
FAM171A1
OBSL1
SOS1
PACS2
KIAA1109
POLR2J
CIC
LARP7
CLEC16A
YLPM1
FTL
NCAPD3
C1orf216
DPY19L1
DAAM2
KIAA1033
TBC1D2B
SORT1
ANKMY2
STX6
GAPVD1
NAB2
PRUNE2
NFATC2IP
SERINC5
JAM3
AHCYL2
ASCC3
CBS
ASB1
DMXL2
PLEKHG3
HEG1
FUBP3
PAXIP1
MEGF9
CKAP5
SLC25A46
FAM175B
POLD3
DNMBP
UBXN7
PPFIBP2
RRP1B
SAMD4A
C9orf3
AXIN1
LRP4
DCUN1D4
NBPF1
GRAMD4
SUB1
PAQR4
MT1E
ZDHHC18
MFSD5
CDS2
COL14A1
R3HCC1
MAPKAPK5
HMHA1
C2CD2
KLC1
PIAS4
WDR7
MPHOSPH10
CCDC69
GADD45GIP1
SLC38A10
ZNF282
ZZZ3
SUPV3L1
ABR
SKIV2L2
SEC24A
CSTF2T
LRRC47
GRAMD1B
SLC30A1
DNAJC16
LYPD1
THAP11
CBX7
PDZRN3
PHF8
DCP2
SMYD2
SMC5
TSPYL4
TCF20
RAB3GAP1
UBXN2B
MCF2L
FAM172A
SLC5A3
MGA
SLC9A8
CAMTA2
NCAPH
GPR116
DYRK4
POLR2I
TBC1D9
GNPTAB
CXorf40B
SYDE1
HIC2
RFNG
APBB2
RPIA
DENND3
LRRC8B
AHSA2
ZDHHC17
HRAS
TLK2
SGMS1
AHNAK2
NACC2
THOC2
MORC3
ANGPTL2
KANK1
FANCI
TRIM37
PRKCDBP
NEDD4
MAPK8IP1
BBX
ABHD3
RANBP6
UTRN
TMF1
WDR73
ANKRD28
RNF19B
ARHGEF18
NPTXR
ROCK1
MAST3
PABPN1
COBL
ZC3HAV1
FRMD4B
ATPAF2
TTC28
CREB3L1
CHI3L2
NTAN1
ZFC3H1
RUSC2
PIK3C2A
CYHR1
ZFYVE26
OLFML2A
ITPKC
LPCAT4
TSR2
ZBTB22
SLC35D2
WWC1
DNAJC9
GPR126
TMCC2
DNAJC2
RQCD1
ANGEL1
UNC5B
STARD13
COL4A5
ATG4A
KLHL9
UHRF1BP1L
SLC36A1
TSPYL5
MFAP3
ZNF473
OLFML2B
MED8
MCAT
ARID5A
SNAI2
SS18L1
PSKH1
C2orf72
FBXL14
HOXA10
SEPT7
SETD1B
PCNX
DOCK2
SP3
GPX7
TTC9
MAPK8IP3
CDKN1C
SENP5
KIAA0556
MINA
COG7
TICAM1
THAP3
ROBO1
ZNF629
ASTN1
C2CD3
SYP
TNNT1
SETD1A
SNAPC5
CUL9
RAD54L2
TAF6L
DIDO1
OTUD3
ADCY2
SIK2
PDE8B
CDR2L
DMWD
KIAA1467
SASH1
ATP10D
PIBF1
KRT4
VPS13B
SCAMP4
ADCY1
SVEP1
FBXL7
TNRC6B
MARCH3
SARM1
FOXC1
SACS
DOPEY1
CAMTA1
ZNF248
TMEM159
DHRS1
APOOL
SALL2
TMEM30B
MBOAT2
SNX13
TRIM22
CYLD
RMND5B
ZBTB7A
ATG2A
PFAS
FAM179B
SHANK2
PLCL2
TCF25
CXorf40A
KIAA1462
CLIC5
PRMT3
SRC
PVRL3
USP12
TMEM158
FEM1C
YAP1
GDPD5
TMCC1
RPS11
ABCA5
GTF2H5
TDRD7
ERI2
PPFIA3
SFMBT1
LDB3
PAQR3
RPS12
COQ2
PLCB3
ATAD2B
ZC3H4
DPY19L4
IQCK
MFSD9
MAPKBP1
MLC1
SDR39U1
ZNF787
RAB22A
TJP3
STON1
CLIC2
DHX57
MXRA8
KIAA0895
RPP40
BICC1
SFI1
SATB2
NFASC
SPDEF
ZNF862
ZC3H3
POP1
ZNF184
FAM114A1
SOSTDC1
MFHAS1
FAM149B1
SHC2
RAB40C
RND2
ERCC2
PGAP1
NPHP4
ITGAL
NPTX2
DOCK3
PPWD1
ABCC10
SNED1
COL2A1
LPPR4
ABTB2
CLCN2
MTMR1
C14orf79
RECQL4
CCNE1
G0S2
LIN37
ZNF688
CD3D
HSD17B8
ZNF710
DKFZP586I1420
CAND2
PDZD8
GLCE
RWDD2A
ZNF467
MCM9
RNASE6
OSR2
ATP11A
ATP6V0E2
B3GNTL1
APLNR
OIP5
SIPA1L3
SRRD
AQP5
COL9A2
KIF3A
SMPDL3A
ZKSCAN4
CBR4
MT1F
NACAD
DHODH
SH3BP1
TRMU
KIAA1045
PHACTR1
ZNF500
INPP5B
DNA2
INPP5J
TAF5L
ZNF75D
TOP3B
FAM134B
FCHO1
NENF
PARVA
PMS1
TTC30A
NUP50
VPS13A
RPL35A
FAM69A
RSBN1
PON3
C12orf29
DLX5
BHLHB9
CALM1
KRT81
ELOVL2
GLB1L2
KANK3
SECTM1
SOX2
XYLT1
PRPF40A
MYO1F
ATP5A1
ATRNL1
TRIM66
MDM1
HIPK2
KSR1
IRF2BP1
ZNF276
EMID1
TCHH
IPO9
PENK
HOMER1
NGDN
PTPRA
SPRR1A
RSAD2
CFH
ABHD5
IRAK3
STARD5
OLIG2
H3F3A
IQSEC3
GTPBP3
CLMN
HOXA5
GRIK2
PRPH
DUSP7
TMEM110
RBM8A
DNAJC24
ZNF250
OAZ3
DCBLD2
SAMD14
COL11A2
SERPINA4
PYROXD1
POLR2E
THSD7A
MRPL23
MYBL1
LRRC15
TBC1D30
NKG7
CUX2
SST
TTBK2
RAP2B
C1orf95
AGFG1
MAP3K9
EXPH5
HLA-A
ZNF23
ERC2
MEGF6
TWIST1
KRT20
FAM169A
MYOZ3
RPGRIP1L
CHD5
RALYL
RABL3
ADAMTSL3
LYZ
MTSS1L
SETD4
YPEL1
ATP9B
SOCS7
IFITM1
TUBB2B
DGCR6L
SLC25A42
CRYBG3
ZAP70
CCL8
LIAS
CD7
DOK2
IFI44
NFKBIB
ATP10B
GFOD2
MEIS3P1
PLXDC1
NCF1
MYBPC1
FUT3
RPS8
SHMT2
KIAA1107
RAP2A
DAGLA
MUC6
CLDN18
NUDT13
ZNF79
ARID4B
ZG16
PPBP
MYRIP
PRDM10
ASXL3
U2AF2
MAN1C1
TKTL1
DIS3
SFTPD
PACRG
PPIL6
KLHL35
XIST
ALMS1
DNAH7
DNAH17
MAN1A2
DTNB
MAGEA4
ATP10A
ITGA8
CADM4
HNRNPA1
RPS9
ALOX12P2
ATXN7L1
TACR2
C1orf105
TPM3
TSSK2
ERN2
CTRL
LOC441601
UNC93A
SLC5A12
BCAT1
IRGC
INSL3
PAX1
CTRB2
CYP2C9
NOP2
MTMR6
GLA
GMPS
SELENBP1
HSPA12A
RALA
FBXL2
HLX
NAT1
PIAS2
ELL2
ETS1
CTSW
TFAP2B
ADAMTS2
HOXA2
TRAF3IP1
LSAMP
GJA5
GPR65
MYH6
HIST1H2AE
KLRB1
PRKAB2
TFF2
MLLT1
SPP2
GFRA3
ETV3
HIST1H2AM
ZBTB25
ARFIP1
ODF1
FSHB
ARSF
SSTR3
INADL
CACNG2
NHLH2
ASIP
HIST1H2BJ
ABO
GPR182
HIST1H3I
GPR20
FCGR1B
OR1E1
KRTAP5-9
PDHA2
RLN2
FOXC2
HES2
CEBPE
GHRH
TSHB
CMA1
HIST1H1B
SLURP1
HIST1H1D
SERPINB10
HIST1H2BO
ADCY10
HIST1H2AL
SSTR5
SSTR4
PTTG2
GPR12
FPR3
LILRP2
HIST1H4L
PCDHGC3
SMR3A
TPSD1
IFNA5
FGF3
AZU1
KRT36
TNFRSF21
ACACB
VPS52
GPR37
COL8A1
KLHL4
ATP8B1
CHRM3
SSTR2
CLDN8
IVL
TEAD1
TPH1
COL4A4
HOXD11
GPR1
TSPAN2
PAK3
EYA1
PHOX2A
CYP11B1
MAGEA6
GPR3
MNX1
P2RY10
HIST1H3E
PRF1
GYS2
FBXW4P1
UPK1A
EPX
NHLH1
CYP11B2
ZBTB33
SOX3
HIST1H4I
CLDN9
CALCB
OSM
HOXA1
COL4A3
HIST1H2AK
DRD1
GPR6
MYO1C
ITGA1
NOP14
WDR43
IREB2
ZKSCAN1
USP19
CLK1
ZNF266
TAF1B
FAM63B
JRK
MAN2B2
CCNB1
GATC
ZNF394
ZNF160
BMP2K
SLC46A3
CDC42EP4
NOTCH2NL
ANKRD36
DIXDC1
TWISTNB
SP1
YIPF1
LRCH3
PLCH1
ARMCX6
PLAC4
ZNF468
TET3
UAP1L1
PMS2L2
ZNF337
ZNF423
ATP6V1G2
ACOT11
RRP15
NAAA
AHCTF1
HSPB6
TIPRL
TOX3
N4BP3
MEGF8
MAP3K1
DENND4A
DDN
SP140L
TOR1AIP2
PLXDC2
RIMBP2
C19orf40
UNC13A
CCDC57
IQSEC2
BRWD1
FAM155A
PDE12
SLC38A6
SFT2D2
TOM1L2
CNIH3
DOK5
ALPK3
KCTD20
PP14571
FSTL4
SLC9A7
DOT1L
PIWIL1
LRP5L
TUBGCP5
CDKAL1
FAM149A
ZNF780B
ZNF8
SYT2
ZNF41
CEACAM21
ADAMTS3
ZNF362
KCNMA1
ZNF484
SLITRK5
LRCH1
SMG6
RBM34
FAM105A
SLC26A10
SUSD5
TMPRSS6
ACTL8
SPATA2L
GRIK5
DDX51
PPFIA4
ASPHD1
APOBEC3F
NECAB2
BRSK2
CCDC64
FNBP1L
KIAA1731
ZNF528
ZNF33B
SEMA6A
IGLV6-57
RNASEH2B
TRIM58
ZNF280B
FRMPD4
DENND5B
METTL10
LRRC40
FBXL18
HIST1H2AC
GRB2
KIAA1024
LRRC42
NRIP2
TTC22
RC3H1
TSC22D1
MCF2L2
DNM1
RAG2
MYO16
ZNF550
PIK3C2G
EXOSC8
ARHGEF10
DPY19L2P2
CNTNAP2
YOD1
DOCK10
NOS1AP
WDR61
PABPC1
CAMK1G
CEP152
PTPN20B
CDH22
FLJ11292
REPS1
DLST
NUP54
WDR62
PRKAG2
ZNF273
ANO3
DGCR5
ERGIC3
EMX1
DNAH3
SLC8A2
TRAPPC10
LFNG
TNN
WFDC8
TRPC2
ZNF529
ZNF674
ZNF549
ATP8B3
RUNDC3B
LONRF1
LUZP2
SEMA3D
C19orf26
EFR3B
MYH15
MED24
DNAH6
CCDC88C
PELP1
TDRD12
DOCK5
KIAA1614
MED27
GGCT
SPG21
TNNT2
GPR98
STOML2
EXOC6B
ZFR2
IHH
LOC100131510
ZNF428
GK2
ACSM1
BEX4
SUMO4
ZNRF4
OR7E24
ABCA12
PRPS1L1
WDTC1
DUSP10
DIRAS3
ETV2
LAMB4
PYGO1
STXBP5L
PHC3
SORCS3
KHDRBS2
DIP2A
ZNF492
AGPAT1
HLA-DQB2
SCFD1
MTRF1L
FCF1
GTF2IRD2B
TTC12
FBXW12
FGD2
ERC1
PHF7
TSC2
BRMS1
NEUROG2
SH2D3C
FLCN
GSDMB
EPHA5
PLXNB1
LOC440792
KIAA1654
ASCC2
SHBG
DDX27
SPATA5L1
SEC16A
FLG
IGFALS
PHF3
KCNV1
AKAP8L
GORASP1
RBM26
ANKRD53
ZNF804A
INSRR
RAB40AL
ALPL
CYFIP2
KIAA1751
DNAJC11
MTMR7
MYH7B
DUOX1
CXorf57
CYP2D6
NUDT7
ZNF835
LILRA5
DNAH2
GUCA1B
TTC18
SIGLEC15
NCLN
SYT12
UBQLN2
ZNF277
ZNF440
PTGDR
ZNF81
SNRNP40
RAD21L1
CD72
ARFGEF2
MAGEC2
SLC5A4
RPL3
ZNF721
IGHMBP2
UBXN8
CBX2
SLC39A9
ZXDB
RNF5
IFIH1
POLE
SEMG2
ZNF280A
CCDC144A
RAB3GAP2
CYP2C19
DAAM1
SV2C
PHLDB1
NCKIPSD
SPEF1
SBNO1
RIMS1
CPN2
TAF4B
TCEA1
LPXN
TTLL12
GRM8
TGIF2
LAMB2
MYH7
TMEM115
CYSLTR1
GPR144
TARP
XRCC3
DGKB
TAOK1
PCDHB17
HDAC3
YIPF3
SEC14L3
PPP1R13B
DGKH
ZNF10
MUC7
RRP12
TAPT1
LOC220077
KLHL1
C10orf12
SEC14L4
SP3P
VAC14
OR2B2
HOXB9
KIR3DX1
TTC38
TMSB4X
HSP90B1
ZNF287
PQLC3
ZNF682
GRIP2
C19orf10
BRCC3
OR2B6
ATXN3L
TBC1D22B
KIR2DS4
FOXL1
GJB4
MAGEC3
DKFZP434L187
CCL2
HTR3A
MAG
DSCC1
TNXB
MYO7B
KIR3DL3
IFT122
OR7C1
PRODH2
KLK1
TAF1
SLC25A30
CYP2U1
DCLK2
TM6SF2
PYHIN1
OSBPL10
HRASLS2
USP53
CYLC1
KRTAP4-7
OR2H1
GDF11
DLEU2
ATP8B2
PRB4
IGHG1
GABRG3
FAM76A
ARHGEF4
KRT35
FCGR1A
LMNB2
ZNF133
RPAIN
SPN
ZNF224
RUNX2
MKRN2
ADAM15
PGK2
GBX1
RDH11
NCR2
DMPK
HOMER2
AMACR
PMCHL1
BTBD7
TRAT1
HERPUD1
SPC24
PRDM1
RASAL2
BTNL3
SFXN3
MAST1
ZNF154
RPL15
PRAMEF10
SERHL2
NDRG3
OR2F2
SHMT1
OR1F2P
OR7A10
KRT3
DISC1
OR2J3
PRICKLE3
UBE2NL
MT4
ZNF227
PIWIL2
HIRA
HLA-J
HLA-DMA
FOLH1
IFIT2
ABCA6
C18orf25
CRX
KAZALD1
CACNA1S
KCNV2
OLFML1
ORAI2
PWWP2A
FAM49B
MYH14
MT1M
ZNF675
RPL10L
GGA1
RAB40A
ZSWIM1
ZSCAN18
CINP
SCUBE3
USP27X
ERICH1
TIMM50
TMEM144
MYLK3
ZNF573
ANGEL2
GTPBP4
SIX5
ZNF234
ZNF813
ZBTB7C
PLEKHA2
WNT7B
CNPY4
SEC61A1
EIF3L
CHCHD2
NGRN
COPZ1
VPS35
S100A6
AES
ITM2B
TMSB10
WDR6
EIF2AK1
NAMPT
WAC
TMEM30A
PERP
PDCD6IP
ADIPOR1
UBE2Z
GSTK1
CNDP2
DDX56
HN1
A2M
TM9SF3
TRIM44
ADI1
RAB31
NRBP1
TMEM50A
C3
C14orf166
POMP
PIGT
GOLM1
MTCH2
NDUFA4
PTPLAD1
SLC39A1
PNRC2
GPS1
YPEL5
YKT6
PRMT5
GALNT2
SNX6
SSR3
ALDH18A1
SNX5
RAB11B
PRR13
TMEM43
NPLOC4
UFC1
CNOT2
UBE2H
NDFIP1
ATP5E
NUCKS1
GOLPH3
POLDIP2
MAPKAP1
BZW2
LARS
SELT
YTHDF2
SPIN1
CCDC47
SUPT16H
PCNP
ARPC4
GOLGA7
ENAH
WBP11
UBE2J1
SLTM
USP39
NSFL1C
YY1AP1
EVL
TFG
DDX41
PPME1
MED4
CTDSP1
HIGD1A
THRAP3
PPA1
CDC42BPB
SLMO2
ARL8B
TNS3
SDF4
ARMCX3
NDUFA10
PREB
PIAS1
RNF130
BACE2
METTL9
HSD17B12
CMPK1
MIF
PIH1D1
CAB39
SUCLG1
PMEPA1
GTF3C5
GPBP1L1
CDC27
MMADHC
NAT10
EPS15
ARFGAP1
CYBRD1
C16orf58
LIMA1
AKIRIN1
KCTD3
PTCD3
FXYD6
TMEM214
IARS2
DSG2
HERC2
STRN4
BACE1
KLHDC2
MRPL18
BAG3
DUS1L
VPS4A
TPCN1
DYNLRB1
MRPL42
PEF1
C19orf53
SPCS1
KIAA0319L
TOLLIP
CNPY3
MRPS7
LAP3
STUB1
ARHGAP5
HDAC7
KCMF1
AFTPH
CARKD
ERBB2IP
MRPS35
MAP7D1
POMGNT1
BTBD1
SAE1
CMTM6
FAM127B
VKORC1
NOSIP
BCL2L13
ENOPH1
C16orf80
TOMM22
SLC25A38
NOP10
NGFRAP1
TTC19
SAP30BP
FAM129A
TSSC1
CNOT6
CHCHD3
DCXR
TM7SF3
WBP5
DYNC1LI1
UBE2Q1
TSPAN13
MRPL16
MORF4L1
RNASET2
BAZ1A
ASNSD1
CCNB1IP1
HSD17B11
GMPR2
SSBP3
EFHD2
MAT2B
SQRDL
PHLDA1
MRPS2
CXCL14
FKBP3
BSDC1
ZNF22
RPS27L
PRC1
UBL5
TSPYL2
DCTN4
NUP85
WRNIP1
HGSNAT
ZFAND3
VRK3
FAM53C
MRPL15
FAM65A
GIT1
SNN
FIS1
RBM47
NMD3
FAM134A
ATP5SL
NUSAP1
PRPF38B
SLC38A2
COPS4
AZI2
PTMS
MRPS16
OSBPL9
COMMD3
MRPL13
UFM1
NT5DC2
ATP13A1
WDR41
BFAR
CXXC1
ZNF706
MEA1
TMEM9B
SLC12A7
ARGLU1
ZNF672
DCTPP1
GMPPA
COMMD9
FAM96B
AAAS
ARHGAP17
ZDHHC3
GGNBP2
FAF1
C20orf27
UBP1
PTGES2
FXYD5
CHMP5
NPDC1
RRAGC
ANKRD10
TMEM165
AGPAT5
CUEDC2
TEX2
IFT57
DERA
FTSJ3
TEX10
MRPL4
MRPS10
WDR26
UBR7
MFSD1
XAB2
CMAS
MRPS34
TMEM2
ASF1B
C9orf78
RBX1
HMOX2
SENP2
C21orf59
RETSAT
CCDC25
NFYB
C17orf62
GATAD2A
TSEN34
NIF3L1
RBM22
ERGIC2
SLC25A37
SMAP1
MKKS
SRPRB
UBE2O
CRBN
SCAMP2
INF2
TRIB3
GLT8D1
CENPT
ZNF395
HMG20A
CARS2
GSDMD
TSR1
CDC42SE1
APPL1
DDRGK1
NDUFA8
CLN6
OLFML3
MCTS1
SPATA20
RSF1
AMZ2
ISOC1
VPS4B
DERL1
WHSC1L1
CCDC92
MAGEF1
CHMP1B
EPS8L2
CLDN1
TULP4
ARMC1
RAB25
C8orf33
TIMM13
NANS
LMBRD1
IP6K2
GOLT1B
REXO2
C6orf211
OSTM1
OXR1
DHX32
NOL6
NDUFB2
MRPL44
ALG5
FYCO1
MKNK2
SCAND1
STMN3
PQLC1
RPRD1A
FN3KRP
MLPH
MOCS2
NR1H2
ARL6IP4
SCPEP1
APPL2
LANCL2
C12orf10
PLEKHO1
PNMA1
ECSIT
NDUFB4
NUBP2
TNKS2
POGK
NAGK
C1QA
ING4
UTP11L
SLC38A1
NKIRAS2
GOLGA5
SUV420H1
RUFY1
NOL8
TSKU
MUL1
MEX3C
FAM111A
ZDHHC6
CNOT7
MID1IP1
CKAP2
SAR1B
FBRS
POLR1D
MKL2
DDA1
AP1M2
ZBED5
BCCIP
SECISBP2
TBC1D15
MRPL24
PARL
ANKZF1
SLC25A10
SAV1
DHX40
WDR74
MRPL48
EDEM2
SS18L2
BDH2
RNF7
CCDC90B
UBA5
C14orf159
C11orf24
RNPEPL1
PSENEN
KRCC1
OSBPL11
IPO4
HERC1
RSAD1
TACC3
CAMK2N1
MAP4K3
GALNT7
C11orf57
CDK5RAP1
TIMM9
NLK
PELI1
NDUFB11
STYXL1
ACSL5
RHOT1
SPATS2
LGR4
SNAP29
COQ4
PRDM4
NAV2
BEX1
DERL2
THOC7
TNIP2
PFDN2
FAM160B2
PHC1
MRPL22
UBA6
PPCS
ERMP1
GTF3C3
RCOR3
TMEM176A
SESN1
TYW1
ZC3H7A
ZWILCH
GMNN
COMMD8
RCBTB1
TRAPPC2L
KIF4A
FTSJ2
TIMM8B
CRELD2
NRSN2
GOLPH3L
LRRFIP2
DARS2
USP21
TNFRSF12A
EXOSC1
S100PBP
PSPC1
MED9
AKTIP
C12orf4
NUDT9
MICAL1
RWDD2B
RBM7
CARHSP1
MRPS18A
USP16
PGLS
APH1A
SNF8
SFXN1
SMU1
ROGDI
ACTR6
VPS13C
FANCL
MRPS30
CDCA4
OAS3
ZNF281
HPS4
TRIAP1
SNX10
ABT1
TIMM10
DNAJC1
PGP
MBIP
GTF2IRD1
ZNF639
NDE1
VPS33B
SLC48A1
KANK2
TMUB2
CERK
VPS54
STEAP3
RNF216
SDCCAG3
REV1
C19orf66
RFX7
FBXO3
PANK3
AACS
DNAJC15
SIL1
LZTFL1
MED28
COMMD10
MCCC1
RPAP1
TTC4
DAZAP1
ALG12
H2AFY2
UFSP2
HEBP1
CDCP1
SMARCAL1
NFS1
CAPRIN2
DNMT3A
GMCL1
TOR3A
HEATR2
GPN3
MUS81
TMEM33
TBC1D17
PSMG2
GREM1
YARS2
BBS1
PELO
KCTD5
TRMT2A
POMT1
TMEM14A
ZCCHC8
XPO4
AGBL5
EXOSC5
ENY2
NDUFA4L2
SLC35C1
KLF11
ALAD
EIF2B3
ZNF302
THYN1
THAP7
SNRNP25
SLC2A4RG
UXT
RNASEH1
ERO1L
ARHGEF3
TRPS1
FAHD2A
WDR59
DCP1A
LPPR2
PNPO
WDR12
IMPAD1
SLC35A5
TBK1
UBE2W
MAP1S
LHPP
E4F1
HIF1AN
RANGRF
APTX
RNF38
CD320
FHOD1
TMEM134
UCKL1
RIOK2
MRS2
HCFC1R1
FBXO34
THTPA
C8orf4
CEP55
PARP12
RCL1
CCDC91
C1orf115
DHDDS
TEX264
LRRC20
ECHDC2
KCTD15
ASH1L
ANAPC2
ORMDL2
NIT2
MRPL39
MAFB
JMJD4
LYRM4
TMEM57
NDUFA3
RFWD3
C9orf114
CHORDC1
DPP3
AGK
KBTBD4
MAGEH1
LMCD1
DUSP12
CDC73
DHX35
AURKAIP1
ABHD4
MARCH5
DCUN1D1
TCTN1
DTL
FAM114A2
C10orf2
NOL10
CECR5
RBM28
HEATR1
TBC1D13
CISD1
RINT1
REC8
LIMD2
HECA
LEMD3
TFB2M
ZDHHC7
SDAD1
ATP13A2
NUDT2
IER5
TSSC4
TMEM39A
INTS12
TRIT1
SUV39H1
HEMK1
NUP37
HMP19
NRN1
EIF4ENIF1
CCDC53
SMO
MKS1
AVPI1
HECTD3
ABHD10
PHLDA3
MAN1B1
IMPACT
ZXDC
PLEKHF2
CHCHD7
CRIPT
PLEK2
C4orf27
YRDC
CRTC3
LARP6
PIGG
SLC25A15
MRPS33
LHFP
RAPGEFL1
ACTR8
ASXL2
DYSF
NCAPG
MECR
FZD4
STX17
PJA1
RAP2C
PUS1
ATPIF1
ATG7
SLC22A17
PCTP
S100A14
NES
VPS28
SDF2L1
SLC4A1AP
PTBP2
LRRC8D
SMUG1
RHBDF1
MUC13
DAK
FANCF
TSPAN15
ARMCX1
EXOSC4
EIF2AK3
APIP
LACTB2
SARS2
SEC22A
RNF43
SNX24
GRAMD3
ZNF444
NXT1
IFT52
TTC27
SDPR
C1orf109
PRR14
UTP6
MTO1
LEPREL1
PDGFC
GINS3
SEZ6L2
C1orf27
CCDC51
SLC25A22
HJURP
SLC38A7
CNIH4
LXN
OGN
VWA1
PTRH2
MSL2
ZNF544
PALMD
RNF138
CDK5RAP3
CENPM
NARFL
CHMP6
PACSIN3
TMEM161A
TAPBPL
EXOC5
TAF1D
FBXW7
ZMAT5
XKR8
NOL9
KIF20A
DHRS11
UPF3B
RRP1
DVL2
COQ6
RNF111
ZNF574
STX18
SIDT2
WARS2
REXO4
NUP107
ANKRA2
TMEM39B
PANK4
TMEM38B
MSRB2
DCPS
TMEM62
REEP4
EPS8L1
HOOK2
SMC6
ATAD2
INTS7
NT5DC3
CWF19L1
SMYD3
C11orf71
TMLHE
BSPRY
SCML1
TXNL4B
ACP6
FERMT1
SIRT7
KRI1
GPN2
SRD5A3
CCDC109B
CHFR
ANO1
VAV3
DALRD3
PANK2
SH3GLB2
TMEM206
TMEM51
SPCS3
FHL3
INTS6
C14orf132
KCTD9
PNMAL1
EGFL7
SLC35F2
CEP192
CHD7
RPL26L1
FCGRT
ARRB1
ZAK
TMEM132A
UBE2D4
TTC31
HEY1
NADSYN1
ASB8
RPAP3
FNDC4
ACSF2
DUSP22
MED23
IGF2BP2
THOC6
PPP1R13L
LIMD1
PPP2R3C
MOSPD1
DSE
ASRGL1
ESF1
NOC4L
RNF25
ASB13
TNS1
POLR3K
C12orf49
ACTR3B
MLYCD
CSGALNACT2
TESC
GON4L
FBXO5
TPPP3
TRMT11
SIRT1
MTHFSD
WDR3
GUF1
GALNT12
PAK1IP1
MRPL2
NETO2
NOC3L
MRPL35
C10orf76
DCHS1
ISOC2
MAGOHB
GPATCH3
C17orf85
TMEM177
FAM57A
BAALC
CNNM4
PLSCR4
NOTCH1
C9orf40
INTS8
KLC2
LRRC61
ASPSCR1
RPS6KC1
ANO10
YEATS4
GCC1
GMIP
ZFAND1
SIGIRR
CTBS
C11orf1
MYNN
CHST12
SLC37A1
CDKN2AIP
TMEM106B
RAB17
ZNHIT6
HSPB7
EHD3
CCDC59
FBXL15
LETM1
PIP4K2C
DDX58
PYCRL
NFU1
MTPAP
QRSL1
ARAP3
PLCXD1
PCSK1N
PCYOX1L
BRF2
PAAF1
C19orf60
HOXC10
TMPRSS4
PNKP
TMEM168
KRT23
ARID3B
TUT1
MYO5C
PTER
ZFP64
CUTC
WDR91
TTC17
EFTUD1
SOBP
COL5A3
DNAJC12
TRNAU1AP
RMI1
FHOD3
ACN9
MRPS17
C1RL
PUS7
SLC2A8
DDX60
SLC35E3
SLC30A5
SPRR3
HEATR6
RNMTL1
STAG3L4
EDN1
TFPT
POLR1E
TMEM140
FASTKD1
MANEA
TMEM59L
NUP43
C2orf43
C14orf93
C1orf106
PLEKHA4
C11orf30
GALNT11
PLAC8
FASTKD5
ETNK1
HS1BP3
RNF121
C12orf43
PLEKHA1
CD248
MYO9A
C5orf28
TPRKB
NIP7
OPN3
PARP8
PARP16
RNF34
CEP70
MORC4
SEMA4C
CORO7
REPIN1
LZTS1
THNSL2
RHOF
PKNOX2
ZNF668
PIGN
CSGALNACT1
ZNHIT2
METRN
HPS6
VPS37C
NPR3
SRBD1
RABEP2
TINAGL1
LYVE1
WDYHV1
LAGE3
ZCCHC2
C1orf35
ITIH5
PPCDC
ANKRD49
MOSPD3
BCL7C
TMEM184C
YIPF2
PXMP2
GPATCH2
CYB5R4
CTPS2
SHQ1
NSD1
GEMIN7
ZNF839
ASPN
ZNF576
SLC24A3
MMRN2
IPPK
PID1
ARMC7
MYBBP1A
C12orf5
OBFC1
ABHD8
RCN3
ASAP3
RNF141
BCAN
SPAG16
GAR1
DDX54
RAPGEF6
HSD17B14
C3orf18
IL20RA
DCUN1D2
FKBP11
LSM8
C2orf44
THG1L
ZNF232
PHF10
C2orf42
SAP30L
UBIAD1
PELI2
OXSM
ELTD1
LMF1
MFF
RBP4
AMBRA1
RASL11B
RPP25
DUSP26
PBK
DBR1
ADAP1
PODXL2
THSD4
TMEM120B
PITPNC1
KLHL2
SLAMF7
PAPOLG
MRPL11
ZNF562
ATG2B
PDLIM2
RASL12
PRR5
TFB1M
FSD1
ZNF236
UBTD1
MYO15B
IFT74
SLC41A3
C2orf47
QTRTD1
DACT1
PEX26
LIPG
TIMM22
SIRT5
FKBPL
MACROD1
FBXL6
BIN2
UBAP2
WDR70
PPARGC1A
SCG3
SCUBE2
GTF3C4
AFF4
FASTKD3
TWSG1
RHBDF2
SRR
TMBIM4
EDC3
RAB8B
USP18
HSPA14
JAM2
NT5C
SLC39A4
ETAA1
NARS2
BAHCC1
TMEM160
MRPS22
ZBTB38
RBKS
ZNF408
PGBD5
CCNJL
ZNF331
TMEM100
TGS1
EGLN3
SCRN3
PHACTR4
PAQR6
DNAJB14
PIGV
ZNF654
C10orf88
SSH3
CEP63
GIMAP4
MRPL46
OGFOD2
ZDHHC14
THUMPD2
FKBP10
FLRT3
WDR60
GEMIN8
TMEM185B
IL17RB
SH3TC1
SPHK1
TIPIN
SEMA4A
C7orf26
SUV39H2
RNF128
ZNF350
GLTP
ETNK2
HMBOX1
CHAC1
GALNT14
TRIM62
CCNK
TSPAN12
PDCD5
OGDHL
MAP3K6
MSRA
TRPV2
C1GALT1C1
HSPBAP1
NIN
RBM15
KCNMB4
C3orf14
HEATR3
DAPP1
DTWD1
THAP1
OLA1
CENPQ
PCOLCE2
ZDHHC13
WDR44
ECHDC3
TRMT12
RNF219
PDGFD
FBXO2
KIF15
PDSS2
AK5
CEP76
ZBTB10
GRAMD1C
ZNF219
TMEM204
FLVCR2
POLI
MED31
HIF3A
MYO19
MPP5
IL18BP
NOL12
ELAC1
B3GNT2
GPRC5C
DDX31
VANGL1
KLHDC8A
MICALL2
CAPN10
ARMCX5
ASCC1
C1orf159
LRRC49
EHMT1
CLN8
CASD1
CDC37L1
SLC29A3
BOLA1
LRFN3
NUDT15
USE1
EXOC2
DIABLO
TRAPPC2
HERC6
NHLRC2
KLHL26
ADAP2
ATHL1
TRPM4
AEN
DHX58
CAMKV
AVEN
NAP1L2
OTUB2
RPRM
KLF2
IFT81
DPM3
ALG9
CEPT1
ZNF358
POLH
C5orf42
SERTAD3
ADAT1
SLAMF8
CCDC88A
GRHL2
SUSD4
FKBP14
BPNT1
PRR11
PGS1
COQ10B
CIDEC
LIN7C
CNTNAP1
XYLT2
HPSE
EPS8L3
TRIM68
C1orf50
LAMC3
PRMT7
SNIP1
TMEM45A
ELMO3
RAB38
ACBD4
CLSTN2
TTYH1
SCARA3
C17orf59
TTC33
ESPN
EBI3
SULT4A1
FAT4
PXMP4
FA2H
GPR137
ARHGAP10
BCOR
TREM1
EMCN
ANKRD11
NKAIN1
C1GALT1
RAI2
LRRK1
TASP1
BCORL1
GLTSCR1
RIC8B
SLC35C2
TMEM70
C4orf19
DPEP2
KLHL36
EGFL6
C7orf63
RIN3
NSUN3
POLR3B
TMEM127
PAK6
TMEM53
CA14
APOA2
GIN1
CUEDC1
DYNC2H1
CCNJ
CENPO
GDAP2
C3orf52
OSGIN1
C1orf116
WFDC1
KDELC1
SNAI1
TTC13
PORCN
HCFC2
PSMD10
BBS10
A4GALT
NXN
DCLRE1B
LRFN4
CHIC2
SHCBP1
RAD54B
ZNF180
SEC61A2
CLCF1
ENOX1
NEIL3
TMEM40
RPAP2
CECR1
C1orf54
RSRC1
GCNT3
MYOZ1
SNCAIP
DSN1
SH2D3A
TRPV4
ELL3
SIGLEC1
WWC3
B3GAT1
FJX1
SLC47A1
C14orf169
BCL11B
CLIC3
PALB2
CEP72
ELOVL4
HUNK
DLL3
WDR5B
GEMIN6
ZNF267
LIME1
NEK11
PBLD
COX15
ZNF16
RTN3
ROBO3
EAF2
NME7
RHCG
CENPN
C16orf59
NRIP3
COPZ2
RAB26
KCNJ16
CYP20A1
PLEKHF1
SOX18
KIF16B
ZNF12
CADPS2
LRRC16A
MARCH1
MAP7D3
ABCA7
CPEB1
RAB3IL1
TMC5
TSEN2
OGFRL1
SPATA7
PLA1A
CCDC28B
NCAPG2
TMEM143
DPH5
CEND1
MCPH1
SLC15A3
NINJ2
ZNF26
THAP10
RWDD1
TMEM50B
ZNF226
PHF20L1
MS4A4A
FBXO38
WDR25
FGG
SIRT6
SLC6A20
KCNK5
ACSS3
IRAK4
DIRAS2
CLSPN
RAB20
ACTR5
BAG4
COL4A3BP
ZMAT3
FAM118A
PDZK1IP1
LRP12
TTPAL
CHST11
ZNF606
ARMC9
FBXO22
PARP6
CLDN15
DET1
PEX5L
LRP1B
CASQ1
DEF8
POPDC2
MREG
ALG6
ERCC6L
DPPA4
CXorf36
LSM14B
PTPLA
PCDH12
KLF3
PTCD2
ATP8A2
RANBP17
C2orf49
TMEM121
DECR2
NUDT18
MS4A6A
BANK1
GDAP1L1
CD177
BEND5
HPCAL4
UXS1
ZSCAN16
SPSB1
DCLRE1C
NLRX1
RAB11FIP1
TBX3
FZD3
RTP4
TMEM35
STK32B
HHAT
BBS7
SEMA3G
SAMD9
KREMEN2
AGPAT4
SMPD3
DENND1B
HS3ST2
METTL4
LGI2
TMOD2
PLAC1
MNS1
YBX2
QSER1
CPNE7
NT5M
FAM173A
SH3TC2
ZNF586
SHPK
CACNA2D3
TDP1
APOL6
FGGY
HIGD1B
GDPD3
AGPAT3
TREM2
NLGN3
DUOX2
MYOT
PRRX2
SLC27A5
SIDT1
TFCP2L1
TRIM36
PCDH9
RNF186
VASH2
ZNF552
PRR7
HEY2
FN3K
TMEM180
DPF3
TREML2
SH2D4A
SETD6
RASAL1
STAG3
RBM41
CBX8
POF1B
TTC26
ERAP2
LIN7B
CLEC1A
RPL36
DENND1A
FZD10
ZNF329
B9D2
CRYZL1
VTCN1
INCENP
GTDC1
TBC1D8B
SMPX
NOX4
CPLX3
GIMAP6
ZFPM2
ZFHX4
ZNF771
MTL5
ECT2
PILRA
AGMAT
SNX16
VPS53
SLC6A14
MGAT4A
MEPCE
DHRS9
THNSL1
ZNF34
ANGPTL3
SYNPO2L
CXorf56
SCLY
WDR55
VCPIP1
PVRIG
LATS1
MBNL3
GAL3ST4
RBM23
GPATCH1
MRPS28
SLC6A16
GFOD1
MTRF1
SLC13A4
CYP26B1
ZNF419
ITGB1BP2
RAI1
CDKL3
HOXC13
EFHC1
CARF
PRDM8
ZBED2
CYTL1
TTC23
AICDA
ARL15
IPP
BARX1
HDAC11
ZNF432
ZNF671
EHF
ZNF613
MORN1
FKRP
ZNF14
NUDT11
MFSD6
CLEC4E
LY6G5C
DNAJC17
NARF
HERC5
RCAN3
CHODL
ANKFY1
ATF7IP2
COLEC11
SLC12A8
ZMAT4
KLF13
C17orf53
TTLL7
LHX6
SLFN12
CEP97
CCDC87
SPAG4
FRAT1
CLEC5A
PGPEP1
TM6SF1
CCDC71
MAGEL2
CALY
RNF122
GPR85
NDOR1
ZNF446
FGD6
BHMT2
ZSCAN5A
ERMAP
FRS3
DKK2
MMP28
FICD
SLCO4A1
CRNKL1
ECEL1
SLC16A10
RNF39
ZCCHC4
ASPM
LTBP3
TRIM45
ZMYM6
POPDC3
CABYR
ZFYVE21
KLF8
KLHL12
SLC27A6
GLRX2
SULT1E1
ADAMTS5
GPR87
TRHDE
PSTPIP2
PCID2
TMEM19
MYL7
CLIP4
DDX25
CLEC4A
UGT2A3
LRRC2
TIAM2
MCOLN1
GBA3
L1TD1
GALNT6
RUFY2
MOCOS
UCHL5
ACE2
DUSP13
ST7L
MAGIX
BANP
MRM1
GIPC2
IL21R
ARSJ
ECHDC1
OLAH
HOOK1
AIPL1
C11orf73
C4orf29
ZNF587
HRASLS
HS3ST3A1
ACAD10
RNF220
ANKS1B
E2F8
SLC2A9
TAC3
SOX17
APBB1IP
ZNF750
ASB7
COPS7B
SIGLEC5
KIF26B
LRRC36
DDX43
P2RY13
METTL8
LONRF3
KCNE1L
ERO1LB
PRR16
CASZ1
CBLL1
XPNPEP3
TMC7
ZNF334
PRX
TBR1
CLCA4
RASIP1
ACVR2B
STYK1
OTUD7B
LMBR1L
ZC4H2
PIGZ
HIVEP3
MFI2
NEUROD6
CCNL1
SIRT4
EDAR
PDCD1LG2
C9orf9
PRSS21
TINF2
GDF3
IL23A
IL22RA1
STAP1
ACSM5
GSTCD
TNMD
NOD2
SPTBN5
VPREB3
TUBA8
CSPP1
PLEKHG6
ANKH
CCDC134
USP48
FBXL8
HSD17B7
PPP1R14D
C14orf105
HELLS
IKZF5
BCMO1
C5AR1
L2HGDH
CRNN
SLC2A6
ANTXR1
CNTLN
TMEM104
SLC22A11
FOXL2
MRPS18C
RTDR1
NPC1L1
GNA14
NXF3
ANO2
ANKRD55
POLR1B
STAB2
CDH10
KCNN2
ZNF385D
ZBTB32
EPB41L4A
MCTP1
SLC35F5
GAN
DNAI1
FBXL12
LTB4R2
FXYD7
CLEC2D
ODAM
SLC7A9
CRYBA2
HAND1
DNMT3L
SNX11
C11orf63
HAPLN2
LUC7L
MAP9
TLR7
FAM60A
ALDH8A1
C2orf54
FAM184A
C10orf95
ENTPD7
BRD9
EFCAB1
LGALS14
ABCA11P
KPTN
EPB41L4B
FBXO40
INO80D
CNNM1
CASC1
TMEM156
FHL5
LRRC8E
NUBPL
TMPRSS3
DPEP3
CCDC68
SLC25A23
NUDT6
NANOG
SPTBN4
STEAP4
JPH3
MGAT4B
GKN1
NSUN7
MBD5
MUC16
ATP6V0A4
EIF5A2
AIDA
SETD8
RC3H2
TPTE
ZMYM1
YIF1B
ADAMTS13
PYY2
CHRNA10
FLJ13224
THADA
TSHZ2
ZNF215
ZNF669
C8orf44
ATAD5
HAO1
IRX4
TRPM8
AP4E1
CYB5R2
SCD5
FBXO17
CA8
PDPR
ATG3
KLHL7
TMCO3
ZNF701
ZBTB44
SLC45A2
CAMK1D
CASC5
HYAL4
ZNF286A
CXorf21
FANCE
OXCT2
PLEKHH3
TBC1D19
ZDHHC4
DLK2
KLF4
KRT24
ZBBX
RNF17
EFCAB6
BNC2
IL17B
IQCA1
CUZD1
RERGL
CXXC4
TRIM17
SLC12A1
RIC3
HHIPL2
DKKL1
MTMR10
ADAMTS9
MYO15A
AIM1L
GDPD2
CATSPERB
DEPDC1
SPATA6
CCDC102B
MAK
PDZD3
CNGB3
FAM46C
CD244
CCDC19
TUBAL3
N6AMT1
FAM83E
GPR88
PARP11
NPAS3
EPN3
MYLIP
DOK3
CCDC121
CNTD2
TAF7L
VGLL3
RMND1
SAMSN1
CYP46A1
CLDN16
PAQR5
RGS17
CES3
GP6
NGB
RALGPS2
TPSG1
C5orf45
EDEM3
PDE7B
C11orf16
LRRTM4
MTHFD2L
KLHL29
FLJ42627
PBRM1
CORIN
SGK2
BATF3
THAP9
IQCH
PSORS1C1
ELMO2
ALLC
ELSPBP1
SAP130
SMEK1
USP36
SLC12A9
DNAJC28
DCHS2
KLHL28
LRRC19
TCP11
FSCN3
DNASE2B
ARHGAP28
ABCG5
JPH2
EML4
HHLA3
FER1L4
CCDC81
AGBL2
ZBTB3
EBF2
LGSN
FGF20
DNAJA4
GPR97
SNTG1
PODNL1
KCNK7
SLC39A2
CALML5
ATP8B4
THAP4
UBASH3A
USP25
LMAN1L
BTNL8
UBQLN3
PLA2G2D
NPHS2
ROPN1B
C20orf195
OBSCN
CD207
NDST3
TMPRSS11E
CYP39A1
PRRG3
ADCK4
SLC30A10
QPCTL
LGALS13
DNAJC22
VAX2
ZNF557
CHST4
HRH3
KCNK12
BIRC7
PQLC2
SLC16A8
SPTLC3
SAMD4B
SLCO1C1
CSRNP3
CCDC15
ARL14
BET1L
MYCT1
SLC25A21
SLC28A3
APOL5
HAND2
GPR75
SERGEF
RNF19A
MCOLN3
SIRPG
SNTG2
BCAS3
SERINC2
HAMP
OTOF
DMRT1
TXNDC15
CLEC1B
ZNF214
ACTL7B
FNDC8
ACTL7A
SLC13A1
KERA
C9orf53
GUCY1B2
UPB1
CCT8L2
RHBG
DUSP21
ZSCAN2
ABI3BP
LIM2
NUP62CL
ATG16L1
CRB1
EFHC2
AUP1
MRPL20
VNN3
FLJ11710
TMEM176B
FAM90A1
ADM2
KCNK15
MMP26
C21orf62
TSKS
FAM35A
PKDREJ
FBXO4
SLC17A6
TRPC5
PRPF39
SLC22A7
PDZD7
ATP1B4
PACS1
TSPAN32
EN1
C11orf21
CYP2W1
SHANK1
CCR10
PIK3R5
IKZF2
RETN
PRDM11
KLK14
SEMA6D
FAM106A
ADAMTSL4
FLJ22184
HKDC1
BCAS4
ITFG2
CCDC40
PDZRN4
GPATCH4
CARD14
C16orf70
MCTP2
FTCD
SIRT2
LOC202181
DAB1
SYTL2
FAR2
ZNF532
ZCWPW1
CRCT1
FOXE3
LRRC31
TSGA10
ELF5
SERPINA10
CST8
SDK2
KCNQ1DN
CHIA
OSGEPL1
POMT2
HP1BP3
TBX4
PSORS1C2
DNAI2
FAM124B
CBLC
TM4SF20
CSNK1G1
NOX5
FAIM
KLRF1
ADARB2
AGBL3
SLC9A5
MCM10
KIF24
PPY2
TNIP3
KLHL11
ARNTL2
C7orf43
ZNF692
HEYL
IL1RAPL1
LUZP4
USP49
DNMT3B
CCRN4L
PPP4R4
PNPLA3
ADAMTS8
FLJ20712
CDH7
RAVER2
RDH8
TBX21
FAM120C
MRTO4
DHRS7B
CCDC82
MGC4294
ADAMTS7
FOXRED2
ZNF556
PRDM14
ADAMTS20
SLC5A7
KCNK10
NECAP2
PREX2
SENP7
SLC19A3
RPS6KA6
CNNM3
SLC12A6
PPA2
IL19
UIMC1
ZNF580
CCDC7
LEPRE1
LOC51145
CRYL1
C6orf48
ROBO4
ZNF665
TAOK3
GNB1L
PPP4R2
LIMS2
BTG4
CSNK1G3
WDR78
BPESC1
GPHN
DYM
UEVLD
KCNJ14
KIF13A
SEMA6B
PADI3
PLA2G3
DEC1
KLK12
MMP27
UTS2
SLC38A4
MS4A5
PRDM5
SAGE1
GREM2
BEGAIN
SLC35E1
GCM2
TMOD3
HAO2
KCNH4
TP73
HRH2
GNG13
HBQ1
THEG
PRG3
HHLA2
CYSLTR2
CTNNA3
LPAR3
TRPC4
FRMD1
GALR1
KIRREL
TCP10L
B3GALT1
IMPG2
GCNT4
TLR8
MS4A12
ZNF407
METTL5
C1orf112
AHI1
TCEB3B
ACOXL
ZNF221
OBP2A
LOC79999
MORC1
PURG
MIP
NDUFA13
PDSS1
ADAMTS6
SLC24A2
SLC7A10
PRO2964
PRO2012
CENPJ
GABRQ
CASS4
CA10
PSAT1
LOC57399
PRDM12
USP29
GPR157
GFM1
GPR110
CCDC33
TRIM46
FRAS1
WDR19
SPANXB1
PNMA3
HPSE2
PRDM16
GALNT8
ZCCHC6
CDK5RAP2
H2AFJ
ST6GALNAC4
GMEB1
DPP8
ANKRD36B
C21orf91
FAM162A
PGLYRP4
MANSC1
TBC1D10B
ATP1A1
C7orf49
A1CF
PLEKHA5
MTMR12
RAB23
CTAGE1
ULK4
TBRG4
PADI1
RAB1B
ARPC5L
ZNF696
IL25
KRTAP9-9
SHARPIN
C1QTNF1
KRTAP1-1
EPB41L5
KRTAP1-3
ST6GALNAC5
ADPGK
SPACA1
SLCO5A1
RNF170
TIGD6
C1QTNF3
AMN
RNF32
GPR63
STXBP6
DIAPH3
UNC93B1
TSPAN14
CAB39L
ITM2C
PTDSS2
SNX27
FIP1L1
ANGPTL4
LBH
TRIM8
APOL2
RAB33B
CDADC1
TCF7L1
LRRC3
TDRD1
COLEC12
SLC25A32
CTNNBL1
PMFBP1
SLC2A10
PUS7L
SCRT1
PLA2G12A
WNT5B
ARHGAP24
APOLD1
TMPRSS5
TEX13B
TEX14
APH1B
SLC25A31
ASAP1
SLC17A5
PER3
GTPBP8
MARK1
C17orf80
POLL
GTPBP2
TDRKH
EPS15L1
SPATA1
CKLF
COTL1
TLR4
PKD2L1
HS3ST3B1
RNF123
UNKL
CHST8
RXFP3
NOD1
ARMC4
DENND1C
DENND2D
KCNQ4
HTR3B
TNFSF15
FEZF2
APOL3
PPP1R9A
NOX3
OGFOD1
INSL5
IKZF3
BRD7P3
ELP3
KCNE2
TMCO6
KCNMB2
UTP14A
C6orf15
TRPM6
WDR52
NIPSNAP3B
CHRNA9
PDE11A
IL26
IL1RAPL2
WNT16
AMBN
LENEP
PKD2L2
VSX1
KCNMB3
A4GNT
ANGPT4
ASTE1
GDF2
CSAD
GPR132
EPN1
PECR
RPA4
MEPE
PRDM9
CCPG1
FBXO24
CABP5
ASCL3
HHLA1
MLXIPL
CHST5
IL22
FGF23
CCDC70
PRDM13
HRH4
C3orf36
MIA2
BAIAP2L2
IQCG
FUZ
CIDEB
C18orf8
MFSD11
ZCCHC10
RNFT1
CHAT
SCT
GFRA4
ZNF155
YEATS2
CRTAC1
NBEA
OTOR
NPL
RIPK4
SCMH1
TPK1
KLHDC4
SCYL2
KLHL3
C1orf56
CISH
DCAKD
COQ3
TRMT61B
ANKRD2
FAM135A
BACH2
STMN4
OSBP2
FCRL2
B3GNT4
BCL2L14
PDPK1
WBSCR16
FAM117A
MXD3
GSG1
PITPNM3
HDHD3
KIF18A
TEX11
CSRNP2
SLC2A11
SF3B5
SGPP1
SH3BGRL3
QTRT1
IL21
C1orf21
RNF208
LMAN2L
SYNC
PUS3
HOXB8
GDAP1
ST8SIA2
RNASEL
GPR22
DLX6
MUM1
ULBP2
PTCH2
DEF6
GPR21
CIDEA
TECTA
GPRC5D
SLC22A8
GPR173
KLF15
PCDHB1
GPR27
KCNIP1
FRS2
RBM17
FGF14
LYRM2
GLP2R
GPR52
GDF9
FGF22
PCDHB6
NEUROD4
PCDHB8
BCL2L10
KCNIP2
NPVF
ULBP1
TAS2R1
KCNK13
CLDN17
OR52A1
CHRM2
CTLA4
BMP15
FOXP3
ATOH1
LY6G6E
OR10C1
CDX4
C6orf25
OR11A1
OR12D2
FFAR2
OR10J1
CHRM5
NPPC
VPREB1
HOXC8
HTR1A
OR3A1
MCHR1
CHRNG
P2RX2
CHRM4
NPBWR2
GDNF
GHSR
OMP
HTR5A
GPR25
GRID2
MLNR
NKX6-1
MOS
NEU2
MTNR1A
ZNF717
TNFSF18
PSPN
FGF16
OR1G1
FGF17
RBPJL
CER1
NMUR1
UCP1
OR3A2
NPFFR1
OR1A1
PLA2G2E
TAS2R14
TAS2R4
TAAR2
TAS2R13
TAS2R7
TAS2R10
TAS2R8
EDA2R
MYO3A
CACNG5
OR1F1
INSL6
GJD2
PCDHB12
OR2S2
PCDHB3
HOXD12
VN1R1
KCNAB3
DEFB126
PLA2G2F
S1PR5
MED16
ADAMTS12
YIPF5
OR51E2
OR3A3
CCNL2
TBL1XR1
TEX13A
RNF146
OR12D3
SLC25A28
FGF21
HYI
CDCA3
MRPS15
TEX12
RBBP9
GSC2
MC3R
PRLH
TAS2R16
OR1A2
ADAM30
GLT8D2
TEX15
ITFG1
PCDHB13
OR2W1
TMEM14B
G6PC2
TAS2R3
BTNL2
HTR1F
TAAR5
OR2C1
TAS2R9
KLK15
CCL24
OR1D2
OR6A2
P2RY4
MC4R
XCR1
GPR32
BNIP3L
B4GALT5
CUTA
SPRY4
UBAP1
TSPYL1
TOB2
EGLN1
STX16
KPNA3
ATP6V1H
DENR
TMEM222
LCMT1
MED17
USP47
FBXW4
CDCA8
GINS2
ANKRD27
RRAGD
ZMIZ2
PLVAP
BHLHE41
C11orf68
LSG1
PLXNA1
EIF4EBP1
CRISPLD2
ERLIN2
PRPF18
ILKAP
GRWD1
ABHD6
STRADA
MIS12
MARK4
SOAT1
SIRT3
CALHM2
NOL3
GDF15
RASSF4
HIST3H2A
CACNG4
E2F5
C19orf24
FAM64A
TMEM208
FAIM3
PEX16
PIPOX
WNT6
STAP2
LRTM1
ZFAND6
RPH3AL
TAF9B
MTCH1
APOO
TMEM126B
ZNF506
DDX4
WDR4
ACOT9
ZNF83
USP3
ARHGEF10L
ASB6
F11R
PYCARD
HSPB8
ACAD8
LHX3
TRAPPC9
CHPT1
CORO1C
DONSON
ETV7
DSPP
PCDHGB6
NYX
IMP3
PIGP
NLRP2
MRPL34
MAP3K2
MAP1LC3C
CLEC7A
DDX50
UBA52
STRA6
TM2D3
BRIP1
VPS37B
MAP6D1
ACSBG2
WASF2
COL5A2
CANT1
PRRC1
WDR48
GNA12
YTHDF1
UBL4A
YTHDF3
SSH1
CORO1B
EHBP1L1
PIK3IP1
ARMC6
G6PC3
ADSS
PCIF1
JMJD1C
FAM46A
SPSB3
RPE
MPHOSPH8
PPP2R2D
BRD7
MICALL1
DNAJC10
WIZ
C6orf120
RHOT2
LDLRAP1
DOCK6
C17orf70
NEFL
KIAA1598
NRBF2
SETD5
TRABD
RAB9A
RANBP10
RAB15
FBXO42
GPR124
PHF11
DOLPP1
INTS5
CCDC101
C5orf30
MARCH8
LUZP1
DTX3
KLHL22
PTPRE
CLPB
CASKIN2
ZGPAT
FAM63A
TJAP1
TBC1D12
SYT13
MIER2
ORAI3
C9orf91
TFEB
PAIP2B
ZNF512B
ZNF143
KIAA1324
ZNF783
IRGQ
C2orf68
CALML4
FAM174B
DENND2A
DFNB31
KCTD13
ZNF335
ADCK2
MOSPD2
TRIM52
COL8A2
GPR153
FAM131A
TRMT61A
RNFT2
SYN1
IL17RC
ABHD11
SEH1L
GLRX5
NLGN4X
MRPL41
RPUSD2
PAOX
GUCY1A3
C9orf116
EMX2
TMEM80
TRMT5
LRCH4
FAM110B
NXPH4
NOL11
EMILIN2
NXPH3
MRPL52
C1orf174
GNG3
COL9A1
CEMP1
FAM86A
CSNK1E
OPLAH
KIF18B
MEX3D
CRYBB2P1
DND1
RACGAP1
C16orf71
INO80B
FAM163A
GSTA3
ATF1
GTF2H3
PRND
AMIGO2
TBC1D16
ZNF764
P4HTM
EXOC1
NSUN6
WDR13
MTMR14
KIF17
MYEF2
NAALAD2
ADAMTS1
TBC1D2
MED15
C9orf156
B4GALT7
BIN3
CASP8AP2
RRN3
TMEM135
MRPL17
SLC27A3
TLE6
TSNAXIP1
NACA2
SAA3P
ALKBH4
ACTR10
LRRC59
DBNDD1
POLM
ISYNA1
KLK5
GMEB2
UBQLN4
SH3BP4
SPO11
HNRNPUL2
TNS4
TMEM209
SMEK2
SCIN
METTL2B
ZNF480
TRDN
KCNC2
ALS2CL
LAMA1
FBXO31
SLC44A1
TBCEL
KCNE4
GALR3
RBM12B
NPEPL1
