# Supplementary material for: The Inflamm-Aging Model Identifies Key Risk Factors in Atherosclerosis
Source: Front Genet. 2022 May 30;13:865827. doi: 10.3389/fgene.2022.865827 (PMC9191626; doi:10.3389/fgene.2022.865827)
Supplement: Supplementary file 1 [file DataSheet1.ZIP › Supplemental files/Table S3.xls]

## Sheet: Sheet1
aging marker	Weight
MMP8	0.0440496
PCDHB8	0.0360783
TTK	0.0360344
UNG	0.0356531
TMEM106B	0.0351829
PDC	0.0340033
SHFM1	0.0338307
CCNE1	0.033566
LRRN3	0.0326693
OR5I1	0.0319156
DLG3	0.031049
CDC42EP3	0.031006
ST3GAL6	0.0309988
NOLC1	0.0301627
STX18	0.0299346
PYY	0.0298224
CLIC5	0.029118
NUPL1	0.0287209
SELT	0.028653
ANKRD46	0.028533
FCGR2A	0.0284504
FHIT	0.0283133
TAF5	0.0282198
METRN	0.0280577
TMEM51	0.0276535
OR3A1	0.0274932
KIR2DL5A	0.027422
FCN2	0.0274088
LUC7L	0.0273259
TBL1XR1	0.027305
WRNIP1	0.0272332
GOLPH3	0.0271646
BIRC2	0.0270752
ALDH1A3	0.0269848
SETD8	0.0268315
ACSL3	0.0267407
CSF1R	0.0267362
ZNF468	0.026698
RNF138	0.0266816
RPRM	0.0266338
MON2	0.0266122
SRGAP3	0.0265127
CHST8	0.0264546
MPO	0.0264187
HK1	0.0263474
TRIP13	0.0262516
PROP1	0.0259598
PEX19	0.0258618
MC2R	0.0258333
CHD2	0.0257938
HMGCL	0.0256125
TGFB3	0.0255945
C1QTNF3	0.0255766
WDR52	0.0254782
FUT8	0.0254187
SLC17A7	0.0253331
SIX1	0.025307
BBS4	0.0252925
TSN	0.0252719
PPT1	0.0251315
SCAMP1	0.0249928
PPP6C	0.0249782
BDH2	0.0248667
AURKB	0.0247174
CEACAM7	0.0245639
RBP3	0.0245446
MLXIP	0.0244677
IRF7	0.0244511
NUP133	0.0244494
TMEM39A	0.0244318
DDX11	0.0244109
RGN	0.0243596
ST3GAL4	0.0242913
PTGIR	0.0242639
TMCO1	0.0242448
MNT	0.0241918
FAF1	0.0241453
GTF2H3	0.0240973
PNKP	0.0240958
GAS2L1	0.0240913
FBXL2	0.0240785
RNF103	0.0240738
AKIRIN1	0.0240554
LTF	0.0240291
HOMER3	0.0240108
TSNAX	0.0239381
ZNF639	0.0239167
MUC7	0.0238895
OGFOD2	0.0238846
CASQ2	0.0238732
STAT1	0.0238626
GPRASP1	0.0238579
TPSD1	0.0238351
AQR	0.0237687
AKAP12	0.0237682
IDH3A	0.0237454
UGCG	0.0237281
SIGLEC8	0.0236818
HTR3A	0.0236692
BMP6	0.0236563
DDX17	0.0236556
COL17A1	0.0236283
MAP4K4	0.0235502
ZNF175	0.0234981
RAB15	0.0234897
THRAP3	0.0234843
GAL3ST4	0.0234776
PCDHB17	0.0234442
ZNF549	0.0234086
HERC6	0.0233987
PCNX	0.0233978
OPN1SW	0.0233468
SLC25A17	0.023329
DUS1L	0.0232915
BCL6	0.0232738
RRAD	0.0232736
PARP3	0.0232691
BRWD1	0.0232084
ADAR	0.0232021
ADD2	0.0231909
ATIC	0.02319
TLE3	0.0231546
CNOT4	0.0231514
IFT20	0.02314
HEY2	0.0231228
SCO2	0.0230781
DPY19L1	0.0230609
LRRC14	0.0230356
GADD45A	0.0230349
SAV1	0.0230279
PRAF2	0.0230128
KMO	0.0229912
PRKRA	0.0229626
KIR2DS2	0.0229525
MCF2	0.0229308
CCNB1IP1	0.0229199
ANKRD28	0.0228591
CACNA1I	0.0228431
SYN1	0.022834
CNKSR1	0.0227469
PRKAR2B	0.0227062
GRM1	0.0226858
MBTPS1	0.0226686
ANKRA2	0.0226654
PIP5K1C	0.0226226
SPCS3	0.0225615
MTA2	0.0225425
SEC61A2	0.0225341
APOC3	0.0225145
SS18L1	0.022503
SLC10A1	0.022495
BBOX1	0.0224671
NONO	0.02245
TMEM39B	0.0224159
CLIC1	0.0223902
TBP	0.0223496
CCR4	0.0223408
PELI1	0.0223059
STMN2	0.022303
GARS	0.0222981
ANAPC13	0.0222586
MGAT2	0.0222435
CCL2	0.0222305
FCGR2B	0.0222172
CHIT1	0.0222047
GPR15	0.0221921
ATP6V1A	0.0221675
PCYT1A	0.0221396
MOCS1	0.0221343
PPP3CB	0.0220813
PDHA2	0.022078
MSH3	0.0220756
C1QA	0.022012
SYNPO2L	0.0219542
LMO2	0.0219311
BATF	0.0219139
SEC23A	0.0219042
ST6GALNAC4	0.0218735
FZR1	0.0218643
ETHE1	0.0218578
MMP26	0.0218362
PIGK	0.0218349
C4BPA	0.021799
OR2S2	0.0217832
PTBP2	0.0217756
SLC25A3	0.0217732
EN1	0.0217635
TACSTD2	0.0217601
ITGB3	0.0217371
ARHGAP19	0.0217326
WASF3	0.0216891
RTDR1	0.0216646
GPR126	0.0216376
DNAH17	0.0216239
HSDL2	0.0216018
ZNF654	0.0215669
STAG3	0.0215022
AGPAT2	0.0214857
RETSAT	0.0214668
WASF2	0.0214022
ABLIM1	0.0213765
HDGFRP3	0.0213654
F8	0.0213597
BMP1	0.0213502
CALCOCO1	0.0213075
RASSF2	0.0212859
ICAM2	0.0212855
ALB	0.0212653
RUVBL1	0.021254
SLAMF8	0.0212215
SAE1	0.0212044
CMKLR1	0.0212013
ATM	0.0211748
PPP2R2B	0.0211656
CCR8	0.021138
GLIPR1	0.0211142
SLC25A24	0.0211061
TAF10	0.0211061
CHRM5	0.0210655
SMPD2	0.0210151
TACC2	0.0210078
PPP2R2D	0.0210073
CLU	0.0209381
SLC5A3	0.0209295
PPIG	0.0209151
NRIP1	0.0208395
ELOVL2	0.0208385
SEC16A	0.0208383
RNF11	0.020831
CKAP4	0.0208175
ZBED2	0.0207957
ERO1L	0.0207852
IFIT2	0.0207822
IL2RA	0.0207665
MMP11	0.0207576
PIGN	0.0207449
HSP90AB1	0.0207415
PIPOX	0.0207322
TNMD	0.0207213
SCGB1D1	0.0207133
ASGR1	0.0207113
GUSB	0.0207085
RABGAP1	0.020677
ANKS1B	0.0206762
EXO1	0.0206398
GBP1	0.020633
CCDC88A	0.0206216
BAHD1	0.0206209
REPS1	0.0206197
DARS	0.0206146
OSGEP	0.0206131
USP29	0.0206128
TAL1	0.0206005
GTF2H5	0.0205663
INE1	0.0205582
HOXD12	0.0205549
IL18	0.0205493
OSBPL8	0.020546
RAMP3	0.0205424
GPR64	0.0205331
PLOD3	0.0205233
UTY	0.0204786
KCTD2	0.0204556
ACVR1B	0.0204489
PTX3	0.0204368
KSR1	0.0204192
USP9Y	0.0204161
GNMT	0.0204031
CYP2J2	0.0203984
ENOPH1	0.0203954
DPYSL4	0.0203933
DNAJA4	0.0203713
CACNA2D1	0.0203539
CLPTM1	0.0203502
RDX	0.0203489
SEC61A1	0.0203235
RPS5	0.0203214
KLF5	0.0203142
KLK5	0.0202895
CASC1	0.0202823
APPBP2	0.0202778
TSPAN15	0.020273
NOC3L	0.0202712
FLG	0.0202711
KLF8	0.0202206
TCF21	0.0201938
ATP6V0C	0.0201641
STRN3	0.020132
SLC2A5	0.0201315
MIA3	0.0201239
GALE	0.020097
EMG1	0.0200827
SCMH1	0.0200799
KCNMB4	0.0200339
MAP4K2	0.0200287
MYCBP2	0.020009
ETS2	0.0200055
INHBA	0.0199717
SMU1	0.0199699
GUCY1A3	0.0199697
PACS2	0.0199647
BCR	0.0199616
GH1	0.0199601
TTF2	0.0199544
ZBED4	0.0199537
ST8SIA4	0.0199513
SFTPC	0.0199277
MCCC1	0.0198926
CYB5R3	0.0198914
NFATC1	0.0198785
NADSYN1	0.0198778
DPY19L4	0.0198748
MIA2	0.019857
KLKB1	0.0198454
SMG7	0.019842
PLEKHA4	0.0198279
H2AFX	0.0198276
TNFAIP1	0.0198131
LRCH3	0.0198059
STOM	0.0197848
SEC23IP	0.0197762
AGMAT	0.0197406
UBE2D3	0.0197377
SLC1A5	0.0197202
FHL3	0.0197068
ALDH1A1	0.0197066
LCP2	0.0196798
TP73	0.0196757
LCN2	0.0196625
PRPF4	0.0196562
ERN2	0.0196555
MEN1	0.0196167
DDOST	0.0196053
PSMD10	0.019577
CDK6	0.0195661
NANS	0.0195504
SLC10A2	0.0195468
FBXO7	0.0195415
DBT	0.0195116
RAB13	0.0195112
CKAP2	0.0194958
ZNF692	0.0194907
HPS5	0.0194683
TAF7	0.0194614
MTFR1	0.0194574
ADNP2	0.0194248
KIAA0895	0.0194221
DNASE1	0.0194091
TIAM1	0.0193952
CRLF3	0.0193934
SPTBN1	0.019378
NCOA4	0.0193696
FOXD1	0.0193596
NOTCH4	0.019355
GMFG	0.0193482
NGFRAP1	0.0193432
CDC7	0.01934
DR1	0.0193395
TTLL12	0.019302
KLK10	0.0192745
RB1	0.0192687
ANKRD26	0.019256
AMPD1	0.0192191
RPN2	0.0192174
PASK	0.0192125
MCCC2	0.0191938
TLR1	0.0191806
PLEKHF2	0.0191795
NUP214	0.0191731
SERBP1	0.0191723
CNIH4	0.0191705
EMR1	0.0191655
UBAP2L	0.0191603
SLC4A1	0.0191499
PHACTR4	0.0191449
SLC5A12	0.0191448
EPM2A	0.0191238
KCNJ15	0.0191232
TWSG1	0.0191139
ATF7IP2	0.0191116
CRHR1	0.0191008
SCP2	0.0190939
TUBB	0.0190567
CRBN	0.0190465
GPR22	0.0190399
COL9A3	0.0190319
DNAJC12	0.019019
C11orf71	0.0189802
SLCO2A1	0.0189779
CH25H	0.018976
CD27	0.0189711
ANKRD36B	0.0189455
NRAP	0.0189329
PURA	0.0189142
SIPA1L3	0.0189097
APOL1	0.0189093
CHERP	0.0188958
UBE2Q1	0.018888
SLC12A9	0.0188879
PTTG1	0.0188841
TIMM8B	0.0188808
RALBP1	0.0188587
PDE3B	0.0188318
RNASE3	0.0188308
CPNE3	0.0188236
CABIN1	0.0188209
B4GALT5	0.0188185
KIAA0226	0.0188116
DDX60	0.0187814
POLR2L	0.0187807
PRUNE	0.0187673
GOSR2	0.0187591
CUL5	0.0187553
BCL7C	0.0187523
ZBTB6	0.0187358
UAP1	0.0187313
DDX21	0.0187306
KIAA0247	0.0187195
CDKAL1	0.0187104
MTUS1	0.0187084
MCL1	0.0187055
ZFY	0.0187029
NBEAL2	0.0186999
EGLN3	0.0186833
DNAJC9	0.0186576
NDUFA3	0.0186445
HLA-DPA1	0.0186393
MYL2	0.0186231
ARPC3	0.0186158
CLEC1A	0.0186076
ANKRD36	0.0185805
PPAP2B	0.0185599
FSCN3	0.0185487
STX16	0.0185131
PEX12	0.0185106
EVI2B	0.018506
CAMP	0.0184872
PHLDA2	0.0184787
KAT2B	0.0184581
RAD51AP1	0.0184441
NAP1L4	0.0184423
