# Supplementary material for: The Inflamm-Aging Model Identifies Key Risk Factors in Atherosclerosis
Source: Front Genet. 2022 May 30;13:865827. doi: 10.3389/fgene.2022.865827 (PMC9191626; doi:10.3389/fgene.2022.865827)
Supplement: Supplementary file 1 [file DataSheet1.ZIP › Supplemental files/Table S4.xls]

## Sheet: Sheet1
candidate disease marker	Weight
KIR3DL1	0.022392
SEPT6	0.0219915
MAGEA6	0.0219381
KRTAP4-7	0.0186054
ZDHHC4	0.0172021
SEP15	0.0169428
TMEM33	0.0163314
KIR2DS1	0.0158509
HOXB3	0.0158044
SEPT8	0.0153529
ZNF80	0.0148445
PDZK1	0.0144818
TRIM36	0.01435
C6orf25	0.0143293
PPP1R12B	0.01418
ADIPOR2	0.0138795
IRF5	0.0136765
INPP5E	0.0132161
ACAP1	0.0127218
KIR2DL2	0.0127217
STK17A	0.0126659
EMR3	0.0126225
MAML3	0.0124691
CEBPA	0.0123858
CDK5RAP3	0.0122498
PLOD1	0.0120256
TMEM110	0.0119902
POLE	0.011753
HSD17B12	0.0116573
ALB	0.0116496
GNB1L	0.0115525
WFDC2	0.0113408
RHOC	0.0110529
CCDC7	0.0108855
CTAG2	0.0108713
PPFIBP2	0.0108598
SLC36A1	0.0108314
DVL1	0.0108173
ADAT1	0.0107594
CYP2A7	0.0107204
RAD52	0.0106911
MTPAP	0.0105989
CARHSP1	0.0105963
WDR52	0.0105565
DLEU2	0.0104934
KCNJ15	0.0104349
SLC2A3	0.0103314
MAGEB4	0.0103043
NUP62	0.0102494
AVPR2	0.0101395
NCOA4	0.0101309
ARHGAP19	0.0101047
FBXL6	0.0100827
SIPA1	0.00993229
GDF9	0.00986994
NCF2	0.00981795
TNFRSF10C	0.0097673
LILRB3	0.00973986
ZFAND3	0.00973477
FLT3	0.00957595
CSH1	0.00954699
PCDHGA3	0.00954685
SDHB	0.00949936
HRH4	0.00949522
FCN3	0.00944078
ANKRD11	0.00938525
NFYA	0.00937286
TACC1	0.00924186
MRPL40	0.00922329
OVOL2	0.00918413
KLHL24	0.00917268
GOLGA1	0.00915652
DNAH3	0.00910328
C14orf132	0.00909329
UBE2D2	0.0090154
ADAR	0.00898178
NPDC1	0.00894417
ACTA2	0.0089427
TCF12	0.00892403
NXT2	0.00886163
TM9SF4	0.00884781
LGALS14	0.00878905
DIP2A	0.00878399
FGA	0.00868114
LRP2BP	0.00867924
44626	0.00867455
ABCA11P	0.00867038
AP4S1	0.00861204
BIN1	0.00859823
KCNS1	0.00854303
NRD1	0.00853661
MAP7	0.00851728
SMG7	0.00847373
PGLYRP1	0.00846569
CHKB	0.00842249
VPS16	0.00840504
TLR6	0.0083374
HLA-DRB4	0.00833512
UTP20	0.00831379
ZNF117	0.00829838
AKAP5	0.00829203
JPH3	0.00828215
KRTAP5-8	0.00825032
NUDT2	0.00820923
BMP3	0.00819371
TMPRSS6	0.00818696
SLC24A2	0.0081847
NADK	0.0081597
CD97	0.00811057
NPEPL1	0.00810687
KLHDC4	0.00807004
AMELX	0.00806824
BTK	0.00806739
LAX1	0.0080182
HSPB1	0.00799405
NGB	0.00798595
PECAM1	0.00796703
FETUB	0.00796221
STK4	0.00793086
ANKRA2	0.00792541
FGFR1	0.00792527
ZIC1	0.00784753
RBBP5	0.00783857
CHPT1	0.00783568
ALPL	0.00781683
P2RX1	0.0078068
SIM2	0.0078036
TCIRG1	0.00778405
SLC39A9	0.00777698
GSTZ1	0.00773782
SEPT2	0.00773544
IMP3	0.00761806
SMA4	0.00759817
RPS16	0.00746432
LEPREL1	0.00746042
POSTN	0.00744713
GRID2	0.0074465
PSG5	0.0074443
SEMA3C	0.00744031
EREG	0.00743501
GABRA4	0.00741015
SEPT11	0.00738636
PDK3	0.0073795
GPR97	0.00737364
UBE3C	0.00736741
LATS1	0.00736317
ASPN	0.00732728
P2RX2	0.00732481
OLFM4	0.00732102
SPATA2	0.00731399
NAGK	0.00731207
HERC2	0.00727995
TYR	0.00727828
STAG2	0.00726018
TRPV6	0.00721575
POM121	0.00717216
DZIP3	0.00716815
PDHB	0.00714071
DNMBP	0.00713855
ZNF24	0.00712803
IL2	0.00710344
SEC14L1	0.00710008
FAM86A	0.00709368
ADM	0.00709059
EIF4G3	0.00708443
LSM8	0.00707969
PI3	0.0070731
C15orf39	0.00707289
ADAMTS1	0.00706396
ZNF160	0.007056
PGLS	0.00704039
HSD17B7	0.00702714
IGHG1	0.00701647
SNX6	0.00701413
C16orf3	0.00700739
DAZL	0.00697814
PRKACB	0.00696472
ANKFY1	0.0069334
C1orf106	0.00692169
FAM63A	0.00692122
HLA-C	0.00692082
SLC6A6	0.00691072
CLEC7A	0.00691035
MYOD1	0.00690205
AGPAT3	0.00688433
GRAP	0.00687117
GSTT2	0.00685206
MC5R	0.0068489
RLN2	0.00684457
SLC12A7	0.00679309
PLD1	0.00678851
ARHGAP5	0.00677343
SLC2A4	0.00675618
SMR3B	0.00673334
LARP4	0.00673202
STXBP3	0.00672718
SH3BGRL3	0.00672177
RPS11	0.00670957
ITGA1	0.00670828
DDX18	0.00669585
GNPAT	0.00669342
SRPK2	0.00665036
ST3GAL2	0.00663657
INSM1	0.00661403
FBXW11	0.00661062
KRT23	0.0066083
FAM106A	0.00660105
CLCN1	0.00660028
UBE2G2	0.00656568
CEACAM7	0.00654619
ST8SIA3	0.00654115
ARF4	0.00653304
PLCL1	0.00653043
MOCS1	0.006525
CALML3	0.00650587
ACAT1	0.00650292
YWHAZ	0.00650253
ELP3	0.0064942
TPST1	0.00649198
LEPREL2	0.00648829
TRAT1	0.00646757
NOX4	0.00646754
F11R	0.00645255
HPSE	0.00644896
GRIA4	0.00644841
EIF5A2	0.00644684
ALAD	0.00644544
DCP2	0.00643927
NPBWR2	0.00643181
ARID3A	0.0064134
EVI2B	0.00639073
ETV1	0.00638502
TRIM14	0.0063694
FOXD3	0.00636797
GNRH1	0.00636737
TCF7	0.00636458
IER2	0.0063637
CTRB2	0.00636118
DLEC1	0.00635274
ARPC2	0.00634853
PAK2	0.00634762
GLUD1	0.00634042
CDC25C	0.00634031
MAN2A2	0.00633085
VPS37C	0.00631004
TMLHE	0.00630664
ABCD2	0.00630236
ACVRL1	0.00629436
NUDT3	0.00628607
SDHC	0.00628201
NQO2	0.00627567
OR3A2	0.00625976
ACOT9	0.0062469
FFAR2	0.00623598
FOLH1	0.00623408
FASTKD5	0.00620379
GABPB1	0.00618429
PARP16	0.00618029
UGT2B17	0.00616564
XRCC6	0.0061637
MXD1	0.00613996
MTNR1B	0.006128
PPP4R1	0.00612208
KIF5C	0.00611806
TMED5	0.00610755
CHST12	0.0061013
KL	0.00610061
C14orf105	0.00609864
NOVA2	0.00607027
TACSTD2	0.00605214
NDE1	0.00604816
SIM1	0.00604753
ATP4A	0.00603985
ARHGEF9	0.00603541
LYPD3	0.00603456
THYN1	0.00601673
ZNF573	0.00601532
EFHD1	0.00601437
NRP1	0.00601251
XRCC2	0.00601148
BCKDK	0.0060072
TRIM58	0.00599646
MEIS3P1	0.00599575
CPNE1	0.00598736
COL18A1	0.00598221
LRP6	0.00596533
GCK	0.00596329
RBBP6	0.00596281
TUBB	0.0059565
VRK2	0.00594899
MMP19	0.0059437
PRDM5	0.0059381
FUT5	0.00590957
GCG	0.00589641
MTMR3	0.0058939
MFI2	0.00588761
SNCA	0.00587368
FTH1	0.00587014
ST7L	0.00586832
WISP3	0.0058473
BAGE	0.00584496
SLC8A1	0.00583683
FGF7	0.00582968
ELF1	0.00579476
CREG1	0.00579385
NENF	0.00579125
DHFR	0.00578939
SUCLA2	0.00576729
OCA2	0.00576166
CHRNA1	0.00575098
ITPR1	0.00574031
KLK5	0.00573907
SLC27A5	0.00573486
POLR1D	0.00573463
CXorf40B	0.00569712
ACTR1A	0.00568018
ACOT11	0.00567893
PROP1	0.0056632
GFRA3	0.00562679
LTB4R	0.0056209
SLC16A4	0.00562083
44628	0.00561848
OAZ1	0.00561565
SLC48A1	0.00561327
CYP4F3	0.00561089
MTTP	0.00560561
ZNF571	0.00560283
MT1G	0.00559551
MYO1F	0.00556056
CCDC19	0.0055605
ZNF682	0.00554652
TUBA1B	0.00554078
CDCA4	0.0055286
MAPK8	0.00552214
EIF1	0.00551278
NPC2	0.00551107
DLX5	0.0055079
PFN2	0.0055049
ZNF304	0.00550378
RFX1	0.00550287
NIPSNAP1	0.00549857
PRDM4	0.00549204
FOXL1	0.00549185
KLK10	0.00549006
POU3F4	0.00548636
SEPT10	0.00548327
NCDN	0.00547493
TXNRD1	0.00547038
NMT1	0.00546658
PSEN2	0.00543328
T	0.00543197
YRDC	0.00542677
LGALS9	0.00542413
PPP2R5A	0.00542204
SUPT3H	0.00541591
MAPK8IP1	0.00541247
FAIM3	0.00541175
PLK2	0.00540984
KBTBD2	0.00540713
MBNL3	0.00540541
HLA-J	0.00540056
LRP8	0.00539992
NKX2-5	0.00539278
NME1	0.00539229
MME	0.00539216
PAOX	0.00538619
MYT1	0.00536195
MAP3K4	0.0053298
FAT4	0.00532741
HCRTR1	0.00531811
GATAD2A	0.00531078
TCEAL1	0.00530937
TGFB2	0.00530881
IL13RA1	0.00529465
CD1C	0.00528348
TRPM6	0.00528164
PPCDC	0.00527316
HBD	0.00526716
USH1C	0.00526549
ACTN1	0.00526124
C14orf93	0.00525654
FBXL2	0.00525602
TSKS	0.00524568
ARPC3	0.00524221
COX7A2L	0.00524191
BAZ2A	0.00524058
PJA1	0.0052404
DDX58	0.00523157
POLM	0.00522289
CFTR	0.00521969
