# Supplementary material for: The Inflamm-Aging Model Identifies Key Risk Factors in Atherosclerosis
Source: Front Genet. 2022 May 30;13:865827. doi: 10.3389/fgene.2022.865827 (PMC9191626; doi:10.3389/fgene.2022.865827)
Supplement: Supplementary file 1 [file DataSheet1.ZIP › Supplemental files/Table S5.xls]

## Sheet: Sheet1
aging marker in the inflamm-aging model	P	FDR	inflammatory marker in the inflamm-aging model	P	FDR	disease marker in the inflamm-aging model	Weight
SLC25A3	0.00851919	0.05075	HSPA6	7.70787e-12	4.37807e-09	KIR3DL1	0.0234426
NONO	0.0112249	0.0623684	ERH	3.44298e-11	6.5187e-09	MAGEA6	0.0224549
ATP6V0C	0.00250059	0.018959	SART1	2.71857e-11	6.5187e-09	SEPT6	0.0222982
ABLIM1	0.000240932	0.00264391	PTP4A1	2.3722e-10	3.36853e-08	KRTAP4-7	0.0188939
CKAP4	0.000151055	0.00170243	EIF3F	2.31087e-09	2.62515e-07	ZDHHC4	0.0176783
UBAP2L	0.000557578	0.00553595	GPX1	3.04114e-09	2.87894e-07	SEP15	0.016716
NAP1L4	0.00119528	0.0106307	RAD21	2.01314e-08	1.63352e-06	HOXB3	0.0165416
ACSL3	8.57846e-09	4.47152e-07	AP2B1	2.41695e-08	1.71604e-06	KIR2DS1	0.0164448
PEX19	2.41826e-11	3.36139e-09	RPL35	9.73618e-08	4.63087e-06	TMEM33	0.0161995
SMG7	0.014758	0.07505	EIF4G2	8.33264e-08	4.63087e-06	PPP1R12B	0.0156395
MYCBP2	9.44952e-06	0.000187641	DAD1	9.78354e-08	4.63087e-06	PDZK1	0.0152128
ATP6V1A	0.034399	0.134059	ACADVL	8.07253e-08	4.63087e-06	SEPT8	0.0152118
KIAA0247	0.00982485	0.0561228	NONO	2.12095e-07	9.26691e-06	ZNF80	0.0150706
GBP1	0.0192369	0.0922043	CD81	2.85301e-07	1.15751e-05	C6orf25	0.014659
POLR2L	0.00160507	0.0133863	APP	4.57136e-07	1.73102e-05	ADIPOR2	0.0140865
GUSB	0.000326517	0.00332092	JTB	3.05868e-06	0.000108583	IRF5	0.0137924
RNF103	0.0325663	0.131846	LDHA	3.68298e-06	0.000123055	KIR2DL2	0.0132075
HMGCL	4.21505e-12	8.78838e-10	TMED2	5.40706e-06	0.000170623	STK17A	0.0130497
MGAT2	0.0206657	0.0961997	HNRNPU	5.92753e-06	0.000177202	CDK5RAP3	0.0128407
TBP	1.11428e-05	0.000211206	SPTBN1	8.03678e-06	0.000228245	INPP5E	0.0126862
CNOT4	0.000126394	0.00146406	GRN	1.45966e-05	0.000394803	PLOD1	0.0126007
MTA2	0.00536816	0.0355321	C1D	1.53757e-05	0.000396972	ACAP1	0.0125134
CHD2	0.00557585	0.0357712	RAN	1.99823e-05	0.000493477	CEBPA	0.0124238
FUT8	0.0406499	0.151348	TCEB2	3.54066e-05	0.000837955	ALB	0.0123668
RABGAP1	0.0357752	0.138132	NPC2	4.06316e-05	0.000923149	EMR3	0.0123367
ETHE1	9.19482e-05	0.00116189	FAU	5.07126e-05	0.00110788	WFDC2	0.0121115
GMFG	0.0287303	0.12225	CCL5	6.09384e-05	0.00128196	MAML3	0.0119825
GLIPR1	0.0314726	0.128667	CLTC	6.44402e-05	0.00130722	CTAG2	0.0118997
SLC17A7	1.75703e-05	0.000318557	RFC2	6.71285e-05	0.00131479	TMEM110	0.0118657
LMO2	0.0440511	0.16256	ABCF1	0.000110644	0.00209487	HSD17B12	0.0118612
SLC25A24	0.00521701	0.0350886	MSN	0.000117861	0.00215952	WDR52	0.0117763
NUPL1	0.00119818	0.0106307	ACTR2	0.000149987	0.00266226	PPFIBP2	0.0117341
CDC7	0.0250318	0.109877	TAF10	0.000177681	0.0030387	DVL1	0.011521
HPS5	9.8072e-07	2.40565e-05	RPS7	0.000186222	0.0030387	RAD52	0.011465
HOMER3	0.00277162	0.0206387	HINT1	0.000192594	0.0030387	POLE	0.0114351
GPRASP1	0.00916976	0.0537951	NDRG1	0.00018952	0.0030387	GNB1L	0.0114308
UGCG	6.65956e-06	0.00014616	BAD	0.000304078	0.00442862	CCDC7	0.0114203
ACVR1B	0.028125	0.120909	LASP1	0.000297937	0.00442862	RHOC	0.0111029
H2AFX	0.0156818	0.0769333	GABARAP	0.000300482	0.00442862	CYP2A7	0.0110039
SMPD2	3.80861e-07	1.14765e-05	UBB	0.000339871	0.00470845	MTPAP	0.0109001
PPP2R2B	0.0156818	0.0769333	MARCKSL1	0.000333771	0.00470845	SLC36A1	0.0107923
C4BPA	0.0121463	0.0657794	RNPS1	0.00039023	0.0052774	SDHB	0.0107881
ANKRD26	0.00547112	0.0356477	S100A11	0.000438484	0.00579206	CARHSP1	0.0107356
NOLC1	0.0313338	0.128667	TARDBP	0.000611767	0.00763676	KCNJ15	0.0106923
BATF	0.0050009	0.0341865	RPL34	0.00061276	0.00763676	DLEU2	0.0105872
SFTPC	0.0188321	0.0913138	ANAPC5	0.000631915	0.00763676	NUP62	0.0104376
AMPD1	0.0107948	0.06083	DSP	0.000628854	0.00763676	SLC2A3	0.0104176
CD27	0.0154922	0.0769333	XBP1	0.000714241	0.00845185	NCF2	0.0102876
FHIT	0.00203592	0.0162899	GLUL	0.000754207	0.00874264	MAGEB4	0.0102841
PASK	0.00726358	0.0438973	TOMM20	0.000849818	0.00965393	FBXL6	0.0102045
USP9Y	3.85301e-07	1.14765e-05	PRKCSH	0.000931337	0.0103725	ARHGAP19	0.0101411
SCAMP1	4.37547e-07	1.21638e-05	SSR2	0.0010942	0.0117997	NCOA4	0.0100895
ASGR1	0.00722538	0.0438973	GLO1	0.00110103	0.0117997	TNFRSF10C	0.00986986
RNASE3	0.0460317	0.168379	PTTG1IP	0.00116426	0.0122463	CSH1	0.00984597
CACNA2D1	0.023803	0.10673	DDX24	0.00129694	0.0133938	FCN3	0.00980046
PYY	9.1484e-07	2.3843e-05	CTSA	0.0013642	0.0138369	PCDHGA3	0.0097836
EMR1	4.89438e-08	2.04096e-06	SLC25A5	0.00141082	0.0140587	OVOL2	0.00967429
SLC10A1	0.00928836	0.0537951	EEF2	0.00169453	0.0165947	MRPL40	0.00960397
CASQ2	9.02105e-10	5.37397e-08	RPS10	0.00218225	0.0210088	AVPR2	0.00957473
DR1	5.28557e-05	0.000739586	PRPF8	0.00252619	0.0227567	LILRB3	0.00952689
DDX11	0.00028993	0.00302252	ARF3	0.00248969	0.0227567	FLT3	0.00951499
NFATC1	0.000886907	0.00821867	HNRNPC	0.00241813	0.0227567	SIPA1	0.00937739
CACNA1I	0.0248895	0.109877	YY1	0.00256413	0.0227567	DNAH3	0.00936461
OR5I1	8.88715e-06	0.000185297	GNB1	0.0024501	0.0227567	TACC1	0.00929444
DDOST	0.00574409	0.0362358	RPL37	0.00270048	0.0232405	GOLGA1	0.00929224
GARS	0.00210015	0.0162899	AP2M1	0.0026849	0.0232405	DIP2A	0.00925403
RNF11	0.0338771	0.133271	RPL18	0.00280783	0.0234537	KLHL24	0.00922126
PPIG	0.0266749	0.115869	HNRNPK	0.00277162	0.0234537	NPDC1	0.00920558
TUBB	5.48782e-05	0.000739586	OS9	0.00292747	0.0239254	HRH4	0.00918949
PRKRA	6.26661e-05	0.000816618	NUMA1	0.00294856	0.0239254	ABCA11P	0.00911454
HSDL2	0.00127716	0.0110954	GAS6	0.00304737	0.0243789	NGB	0.00899718
APOL1	0.00364944	0.0257935	SPARC	0.00321268	0.0253445	AP4S1	0.00899587
PRUNE	0.0207625	0.0961997	PTGES3	0.00343444	0.0267228	TM9SF4	0.00889372
KLK10	4.173e-10	2.90023e-08	RPL9	0.0035081	0.026927	ACTA2	0.00888944
GOSR2	2.27671e-07	7.91157e-06	C11orf58	0.00360346	0.0272364	UBE2D2	0.0088705
KCNJ15	0.000741055	0.00702318	HK1	0.00364431	0.0272364	LRP2BP	0.008825
IFT20	0.0374739	0.143364	SRP14	0.0037747	0.0278445	44626	0.00880301
AKAP12	0.0477885	0.171792	HMGB1	0.00385495	0.028072	BMP3	0.0087946
AGPAT2	0.0291182	0.12265	YWHAQ	0.0040766	0.0292276	C14orf132	0.00878964
NCOA4	0.0140194	0.0724401	RPL7	0.00411656	0.0292276	TCF12	0.0087133
EVI2B	0.0129246	0.0690972	RPL32	0.00443082	0.0310704	KCNS1	0.00869873
MTUS1	0.0206657	0.0961997	ESRRA	0.00463731	0.0321218	TLR6	0.00863272
ALDH1A1	0.00141082	0.0120064	SNX3	0.00489255	0.0334816	CHKB	0.00862654
PIP5K1C	0.000288451	0.00302252	CFL1	0.00501459	0.0335093	BIN1	0.00860858
BBS4	0.04764	0.171792	SUMO3	0.00497361	0.0335093	NFYA	0.00859671
DNAH17	0.0020288	0.0162899	RPL19	0.00509747	0.033667	JPH3	0.00858952
LRCH3	5.29551e-05	0.000739586	THRA	0.00550831	0.0359623	VPS16	0.00857828
FLG	0.0337662	0.133271	CBX3	0.0056061	0.0361848	ADAR	0.00854388
SEC61A1	0.00582206	0.0362358	FNTA	0.00589306	0.0376096	FGA	0.00852952
GOLPH3	0.0216521	0.0992189	PPP2R1A	0.00635259	0.0400919	SLC24A2	0.00842639
SELT	0.0381244	0.144526	RPS27A	0.006736	0.0419855	FETUB	0.00840777
DUS1L	5.49812e-05	0.000739586	LITAF	0.00680047	0.0419855	PGLYRP1	0.00839511
SAE1	2.49732e-10	2.08276e-08	GSN	0.00726358	0.0443625	NUDT2	0.00838912
UBE2Q1	0.0140366	0.0724401	GDI2	0.0076356	0.0451773	ZNF117	0.00836995
NANS	2.43182e-05	0.000405627	SEPT2	0.00748675	0.0451773	PSG5	0.00836151
C1QA	0.0140711	0.0724401	WARS	0.00760562	0.0451773	TCIRG1	0.0082937
SMU1	0.000107492	0.00128069	RPL30	0.00772617	0.0452419	TMPRSS6	0.00828202
ZNF639	9.74658e-05	0.00119539	CSRP1	0.00782249	0.0453385	LGALS14	0.00827061
NDUFA3	3.63697e-05	0.000583315	PAX8	0.0079309	0.0455025	NRD1	0.0082432
TMEM39A	5.07126e-05	0.000739586	CYP2A6	0.00819364	0.0457758	ANKRA2	0.00817813
TSPAN15	1.2147e-08	5.62811e-07	OAZ1	0.00823639	0.0457758	HSPB1	0.0081615
C11orf71	2.2699e-10	2.08276e-08	LAPTM4A	0.00809817	0.0457758	UTP20	0.00811523
TWSG1	0.0113669	0.0623684	SF3B3	0.0083009	0.0457758	SLC39A9	0.00809571
ZNF654	2.30129e-06	5.33132e-05	SMNDC1	0.00863025	0.0466856	AKAP5	0.00809196
KCNMB4	0.000707396	0.00686009	RPS27	0.00855238	0.0466856	KRTAP5-8	0.00809175
CLEC1A	0.0303768	0.126671	EIF3D	0.0089366	0.0469999	KLHDC4	0.00808304
ANKS1B	0.00363406	0.0257935	RPL27	0.0088677	0.0469999	SEPT2	0.00806548
TP73	0.0236124	0.10673	HSP90AB1	0.00879927	0.0469999	ALPL	0.00806334
USP29	0.00210948	0.0162899	CALU	0.00990213	0.0516001	AMELX	0.00804708
ANKRD36B	0.0334905	0.133271	TRADD	0.0103662	0.0535271	ABCD2	0.00798521
CHST8	3.41567e-13	1.42433e-10	RPL14	0.0106727	0.0546132	NPEPL1	0.00796595
MIA2	0.00441857	0.0307091	PRKAR1A	0.0108494	0.0550221	HSD17B7	0.00795217
SCMH1	2.00856e-07	7.61425e-06	GOT2	0.0110566	0.0550892	LATS1	0.00794942
PCDHB8	2.08268e-05	0.000361866	SKP1	0.0110288	0.0550892	NADK	0.00792893
HOXD12	0.0397927	0.149492	ZNF146	0.0113526	0.0560722	PECAM1	0.00790354
GTF2H3	0.00289817	0.0212024	SOD1	0.0116703	0.057144	GSTZ1	0.00789685
			UBE2L3	0.0119062	0.0578009	LAX1	0.00787032
			ARL6IP5	0.0122986	0.0591999	STK4	0.00784963
			KDELR2	0.0126238	0.0602549	FGFR1	0.00781128
			RPS5	0.013629	0.0634529	OLFM4	0.00776668
			SLC25A3	0.0136122	0.0634529	SEMA3C	0.00774637
			NACA	0.0134788	0.0634529	MAP7	0.00772209
			CAPRIN1	0.0145969	0.067407	RLN2	0.00768865
			EPHB3	0.0148844	0.0681802	RPS16	0.00767572
			USP22	0.0151751	0.0689558	SIM2	0.00767048
			CD63	0.0153995	0.06942	BTK	0.00765944
			NARS	0.0155307	0.0694601	CHPT1	0.00764698
			ACTN4	0.0158534	0.0698043	FAM63A	0.00763038
			FTH1	0.0158534	0.0698043	P2RX2	0.0075999
			HSPA9	0.0162016	0.070248	UBE3C	0.00759539
			PGK1	0.016182	0.070248	LEPREL1	0.00756189
			PFN1	0.0167188	0.0714006	TYR	0.00755506
			DYNLL1	0.0166362	0.0714006	IMP3	0.00752641
			PSMB2	0.0176621	0.0743118	IL2	0.00752458
			CAPN1	0.0175781	0.0743118	GRID2	0.00750907
			RPL10A	0.0178952	0.0747386	P2RX1	0.00745683
			ATP6V0B	0.0180448	0.0748137	RBBP5	0.00745127
			TMEM59	0.0193841	0.079784	SLC6A6	0.00740662
			UBE2D3	0.019603	0.0801045	SMA4	0.00739565
			CAP1	0.0198117	0.0803787	POSTN	0.00735965
			NUCB1	0.0207625	0.0836391	TRPV6	0.00735218
			NPM1	0.0212032	0.0848105	C1orf106	0.00735087
			RPS6	0.0213519	0.0848105	LSM8	0.00730652
			TPP1	0.0216521	0.0854054	SPATA2	0.00729491
			KHDRBS1	0.0221348	0.0861135	POM121	0.00727748
			NFE2L1	0.0221348	0.0861135	ASPN	0.00727384
			MMP14	0.0224185	0.086624	GABRA4	0.00724133
			MAPRE1	0.0228369	0.0876442	SNX6	0.00723758
			IK	0.0233668	0.0884823	DNMBP	0.00722913
			WDR1	0.0232888	0.0884823	EREG	0.00720978
			PTPRF	0.0244387	0.0919282	IGHG1	0.00718059
			CYP2E1	0.024635	0.0919793	C16orf3	0.00713981
			HNRNPM	0.0247761	0.0919793	CEACAM7	0.0071154
			ACTR1A	0.0251462	0.0927471	FBXW11	0.00709188
			ATP6V0E1	0.0257542	0.0943767	FAM106A	0.00708018
			RPS25	0.0260482	0.094842	SRPK2	0.00706874
			CANX	0.0264346	0.0956361	ZNF160	0.00703754
			KARS	0.0266749	0.0958946	SMR3B	0.00703542
			SPAG7	0.0279048	0.0996852	SEC14L1	0.00702188
			P4HB	0.0283467	0.100631	GPR97	0.00702106
			ILF2	0.0293467	0.103534	HERC2	0.0070177
			HNRNPD	0.0312646	0.109619	SEPT11	0.00695393
			RPL11	0.0324948	0.113233	SLC2A4	0.0069409
			PLD1	0.0332162	0.115041	PGLS	0.0069114
			RPS24	0.0337293	0.116111	ADAMTS1	0.00689971
			STARD7	0.0348138	0.118408	LARP4	0.00689952
			COX4I1	0.0348138	0.118408	C15orf39	0.00689817
			RPL6	0.037315	0.12616	EIF4G3	0.00689722
			DNAJB1	0.0377573	0.1269	GNPAT	0.00687959
			NCL	0.0394964	0.131964	MYOD1	0.00686984
			RPL24	0.0409535	0.13446	DZIP3	0.00686386
			MLEC	0.0409535	0.13446	ARHGAP5	0.00685689
			PPP1CC	0.0408666	0.13446	PLD1	0.00683634
			GUCA1A	0.0415226	0.135545	NOX4	0.00680459
			DPYSL2	0.0419205	0.136062	ARF4	0.0067712
			SART3	0.0426808	0.13764	FAM86A	0.00675592
			SF3B2	0.0429973	0.13764	CDC25C	0.00673985
			PHB	0.0431335	0.13764	CLEC7A	0.00673567
			EIF3A	0.0443813	0.14083	RPS11	0.00671625
			GUK1	0.0466419	0.147181	GSTT2	0.00671373
			PARK7	0.0479872	0.149408	ELP3	0.00670112
			RHOA	0.0481366	0.149408	EVI2B	0.0066949
			YWHAZ	0.0478381	0.149408	AGPAT3	0.00667192
			PTPN21	0.0489402	0.15026	SDHC	0.00666724
			CAPNS1	0.0487383	0.15026	ST8SIA3	0.00664884
			HDLBP	0.0498479	0.152224	TPST1	0.00664651
						SH3BGRL3	0.0066445
						EIF1	0.00664305
						TRIM58	0.00661035
						NXT2	0.00660914
						IER2	0.00660638
						ACAT1	0.00659927
						PRDM5	0.00659753
						ITGA1	0.00659237
						PDK3	0.00658328
						ADM	0.00658277
						SLC12A7	0.00656439
						CLCN1	0.00656254
						TRIM14	0.00655886
						OR3A2	0.00654204
						CHRNA3	0.00653142
						PAK2	0.00652742
						F11R	0.00652663
						DAZL	0.00652223
						LEPREL2	0.00652191
						SNCA	0.00651226
						PLCL1	0.00650921
						ANKFY1	0.00650655
						NQO2	0.0064977
						PARP16	0.00649152
						NPBWR2	0.00647315
						CALML3	0.00647188
						INSM1	0.00645896
						PI3	0.00645874
						ARID3A	0.00644513
						HPSE	0.00643725
						GCG	0.00643713
						NKX2-5	0.00641683
						FOLH1	0.00641409
						UBE2Q1	0.00639704
						LRP6	0.00639144
						CHST12	0.00637366
						GRIA4	0.00632816
						MTMR3	0.00632719
						ACOT11	0.00630731
						ARPC2	0.00629446
						FAT4	0.00629067
						HLA-DRB4	0.00628768
						DDX18	0.00628683
						SMG7	0.00628559
						FASTKD5	0.00628412
						44628	0.00627994
						VPS37C	0.006275
						EFHD1	0.00626325
						GNRH1	0.00625436
						ALAD	0.00625419
						XRCC6	0.0062361
						EIF5A2	0.00623248
						TRAT1	0.00622337
						SIM1	0.00621584
						UBE2G2	0.00621062
						CREG1	0.00619689
						ITPR1	0.00619036
						ST3GAL2	0.00618923
						ACVRL1	0.00618772
						GABPB1	0.00618598
						CXorf40B	0.00618206
						GRAP	0.00616681
						MTTP	0.00615843
						CTRB2	0.00613036
						NUDT3	0.00612935
						MAN2A2	0.00612848
						ZNF573	0.006124
						ACOT9	0.00610835
						NRP1	0.00610684
						KLK5	0.00610398
						ATP4A	0.00610054
						CPNE1	0.00609953
						ZNF682	0.00608577
						FGF7	0.00605997
						KL	0.00605252
						RBBP6	0.00605062
						MFI2	0.00604719
						UGT2B17	0.00603625
						PPP4R1	0.00603602
						MEIS3P1	0.00603424
						BAGE	0.00602237
						CHRNA1	0.00599421
						EPB41	0.00597591
						SUCLA2	0.00597324
						TACSTD2	0.00596695
						SEPT10	0.00595496
						MTNR1B	0.00595396
						HLA-C	0.00594633
						KRT23	0.00594428
						MOCS1	0.00593825
						STXBP3	0.00593524
						WISP3	0.00593496
						UPK3B	0.00592019
						BCKDK	0.00590228
						HYAL3	0.00589468
						GCK	0.00588623
						NDE1	0.00587973
						FUT5	0.00586802
						RFX1	0.00585468
						MMP19	0.00584876
						RNF113A	0.00583372
						SUPT3H	0.00583366
						LTB4R	0.00581402
						PPP2R5A	0.00580485
						FOXL1	0.0057952
						TCF7	0.00578408
						TMED5	0.00577217
						FOXD3	0.00576967
						PDCD6	0.00575343
						NOVA2	0.00575092
						ABCB11	0.0057471
						KLK10	0.00574126
						MAP3K4	0.00574
						NENF	0.00572781
						PFN2	0.00570383
						COL18A1	0.00567495
						PAOX	0.00566546
						ACTR1A	0.00564674
						SLC27A5	0.00563105
						ARHGEF9	0.00562778
						SERPINB6	0.00561296
						NAGK	0.00560384
						LRP8	0.00560004
						RAB35	0.00558973
						GOLGB1	0.00558193
						PROP1	0.00554982
						KBTBD2	0.00554893
						TRIB3	0.0055476
						TRIM36	0.00553787
						SLC8A1	0.00553519
