# Supplementary material for: The Inflamm-Aging Model Identifies Key Risk Factors in Atherosclerosis
Source: Front Genet. 2022 May 30;13:865827. doi: 10.3389/fgene.2022.865827 (PMC9191626; doi:10.3389/fgene.2022.865827)
Supplement: Supplementary file 1 [file DataSheet1.ZIP › Supplemental files/Table S6.xls]

## Sheet: Sheet1
aging marker in transditional method	Weight
MMP8	0.03668
TMEM106B	0.0354145
LRRN3	0.0346703
PDC	0.0344058
METRN	0.0310217
TTK	0.0308994
FLG	0.0289389
C14orf105	0.0288453
SHFM1	0.0279192
CLIC5	0.027592
DDX11	0.0268769
PROP1	0.0267938
CCL4	0.0265213
MBTPS1	0.0265192
FCN2	0.0264997
SLC17A7	0.0260752
CHD2	0.0257814
NOLC1	0.0256999
SELT	0.0254988
HS1BP3	0.0248101
CNOT4	0.0247898
KIR2DL5A	0.0245879
LTF	0.0244077
SLC2A5	0.0243975
SFTPC	0.024013
TTF2	0.0238118
SEC61A1	0.0236632
WRNIP1	0.0235647
AGPAT2	0.0235219
GTF2H3	0.0235118
CASQ2	0.0234613
ZFY	0.0232596
HOMER3	0.0231852
BDH2	0.0231525
INHBA	0.0229588
ANKS1B	0.0228923
MSH3	0.022868
TRIP13	0.022845
POLR2L	0.0227754
PTBP2	0.0227313
SIX1	0.0224648
ABLIM1	0.0223447
DDX17	0.0223106
WASF2	0.0222941
H2AFX	0.0222715
MPO	0.0222671
NDUFA3	0.0222333
C1QA	0.0221132
BRWD1	0.022053
OR3A1	0.0217488
ANKRD46	0.0217047
STAT1	0.0215742
TGFB3	0.0215591
CAMP	0.0214464
SRGAP3	0.0214242
SPTBN1	0.0213336
RPRM	0.0212774
DDX28	0.0212737
CACNA1I	0.0211649
CRLF3	0.0211128
ANKRA2	0.0210823
CCNB1IP1	0.0209786
ELOVL2	0.0209209
EFNB3	0.0208753
MON2	0.0208525
APOL1	0.0208232
CEACAM6	0.0207851
REPS1	0.0207428
GAS2L1	0.0206928
STRN3	0.0206472
CSF1R	0.0206217
USP29	0.0206213
AGMAT	0.0205926
RB1	0.0204858
NEK3	0.0203724
BZW2	0.0203589
PCDHB17	0.0203567
PELI1	0.0203497
PPP2R2B	0.0203256
VPS33B	0.020271
PPP1R12B	0.0202638
HLA-J	0.0202575
RALBP1	0.0202488
BATF	0.0202337
ACSL3	0.0202268
BCR	0.0202067
CHIT1	0.0201825
ADRBK1	0.0201814
DPY19L1	0.0201713
EIF1AY	0.0201679
CRY1	0.0201161
DARS	0.0199833
PTX3	0.0199401
RABGAP1	0.0199368
C4BPA	0.0198525
WDR52	0.019834
CCPG1	0.0198109
CEACAM8	0.0198074
MOCS1	0.0197964
PEX19	0.0197694
LCN2	0.0197622
NAP1L4	0.0197556
GUCY1A3	0.0196044
BCL6	0.0195338
MFHAS1	0.0194784
ATF7IP2	0.0194722
MPZ	0.0194255
PID1	0.0194229
STX18	0.0194194
MTG1	0.0193631
ANAPC13	0.0192606
HPS5	0.0192497
CACNA2D1	0.0192206
NELL2	0.0192181
GALNT6	0.0190784
NUPL1	0.019073
IQCG	0.01903
SMPD2	0.0189667
USP9Y	0.0189507
PRAF2	0.0189053
KIR2DS2	0.0188985
C7	0.0188782
SETMAR	0.0188767
NONO	0.0188475
LGALS2	0.0187737
MLXIP	0.0187568
PUM1	0.0187468
RHOBTB3	0.0187262
KCTD2	0.018697
PPP6C	0.0186494
UTY	0.0186454
AQR	0.0186392
KLKB1	0.0186061
HSD11B2	0.0185961
SLAMF1	0.0185774
GDPD3	0.0185024
OPN1SW	0.0184726
SETD8	0.0183908
PEX11B	0.0183148
GBP1	0.0183073
TBL1XR1	0.0183054
PRDX3	0.0182902
CHRM5	0.0182648
SLC25A3	0.018262
CLSTN3	0.0182215
GADD45A	0.0182166
HMGCL	0.0182027
DLG3	0.018195
CD2AP	0.0181371
ICMT	0.0181036
TAPBPL	0.0181006
PIP5K1C	0.0180971
ZNF654	0.0180811
MAPRE2	0.0180651
RBBP5	0.0180446
CYP2J2	0.0180408
CMKLR1	0.0180021
PSG5	0.0179927
LPL	0.0179639
NRAP	0.0179269
RAB11FIP2	0.0179184
CDK7	0.0178878
DNASE1L1	0.0178764
ALOX15B	0.0178242
ST3GAL4	0.0177879
RRAD	0.0177659
ZNF248	0.0177078
IFIT2	0.0176832
SMG7	0.0176772
CLIC1	0.0176295
ECE1	0.0176158
CCR4	0.0175744
LOR	0.0175465
DGKA	0.0175235
OLFM4	0.0175197
C14orf132	0.0175003
CXXC4	0.0174802
GPR15	0.0174786
TSSC1	0.0174716
RABGGTA	0.017466
SLC8A1	0.0174332
C1orf216	0.0174205
CHERP	0.0174093
ACSL6	0.0173798
CALCOCO1	0.0173485
BCL7C	0.0173374
PIPOX	0.0172531
PRKY	0.0172128
CHRNA1	0.0171878
RND1	0.0171609
ASCC1	0.0171428
SCAMP1	0.0170601
MYL2	0.0170595
DEFA4	0.017025
PRM2	0.016993
PARP3	0.016991
TIA1	0.0169753
PHACTR4	0.0169615
NHP2	0.016958
AKAP8L	0.0169551
SLC44A1	0.0169548
DAAM2	0.0169515
SLC12A7	0.0169433
CDK10	0.0169325
PCID2	0.0169095
TMEM39B	0.0169086
MYCBP2	0.0168952
OR2S2	0.0168939
MMP26	0.0168899
MTHFD2	0.0168525
RGS13	0.0168418
ETS2	0.0168304
PTPRJ	0.0168299
RWDD3	0.0168128
FHL3	0.0167897
UNG	0.0167751
ZMYM5	0.0167433
ADAM21	0.0167401
ASB7	0.0167315
TRHR	0.0167274
NBEAL2	0.0167246
RPS4Y1	0.0167145
CLPTM1	0.0167117
DCX	0.0167073
BMP1	0.0166617
ANKRD36	0.0166559
DNASE1	0.0166343
PIP	0.0166253
IL15	0.0166154
PTTG1	0.0165963
NPHP4	0.0165794
IDH3A	0.0165696
LSM4	0.016564
PARD6B	0.0165633
KLF8	0.0165549
RIPK1	0.0165538
SH3GLB1	0.016551
TIAM1	0.0165322
TSNAX	0.0165314
PHLDA1	0.016517
CCL25	0.0165014
JUP	0.0164994
EMP3	0.0164912
ASAP2	0.0164773
NRXN1	0.016459
GABPA	0.0164454
ZBED4	0.0164315
ADCY3	0.016413
WDR13	0.0163933
IDE	0.016347
DR1	0.0163322
ZNF180	0.0163317
ANXA9	0.0163272
EMG1	0.0163255
NUP43	0.0163231
CNOT2	0.0163068
YAF2	0.0162991
DPM1	0.016284
BCMO1	0.0162687
COL9A3	0.0162427
ASPH	0.016238
MAN1A2	0.0162235
HDGFRP3	0.0162106
CSRP3	0.0162025
TEC	0.0161988
UBL5	0.0161976
TSGA10	0.0161816
TBP	0.016153
KCNN4	0.0161478
CD22	0.0161354
COL17A1	0.016119
SEC23IP	0.0161093
FFAR2	0.0160926
TACSTD2	0.0160826
TRIM2	0.016082
DGCR5	0.0160764
RBM12B	0.0160743
SLC10A2	0.0160602
SLC5A12	0.016047
SYN1	0.0160427
HADH	0.0160401
NFAT5	0.016034
PTHLH	0.0160315
CASC1	0.0160286
POLR3C	0.0160097
PSMD13	0.0160055
