# Supplementary material for: The Inflamm-Aging Model Identifies Key Risk Factors in Atherosclerosis
Source: Front Genet. 2022 May 30;13:865827. doi: 10.3389/fgene.2022.865827 (PMC9191626; doi:10.3389/fgene.2022.865827)
Supplement: Supplementary file 1 [file DataSheet1.ZIP › Supplemental files/Table S7.xls]

## Sheet: Sheet1
disease marker in transditional method	Weight
KIR3DL1	0.0317506
GDF9	0.0235396
UBE2Q1	0.0212828
HOXB3	0.0207354
NGB	0.0207229
WDR52	0.0207154
PPP1R12B	0.0204125
DVL1	0.0203148
PDZK1	0.0202907
NCF2	0.0199431
C17orf53	0.0195778
SEPT6	0.0195701
ZDHHC4	0.0191916
ARF4	0.018651
GPR39	0.0172214
DNAH3	0.0169742
GNB1L	0.0169278
SMG7	0.01679
HRH4	0.0165175
PCDHGA3	0.0165083
OVOL2	0.0164165
KIR2DL2	0.0160555
MAGEA6	0.0159751
SDHB	0.0155126
MSH4	0.0154941
EVI2B	0.0152008
GLUD1	0.0149475
CCDC7	0.0142189
WFDC2	0.014205
CTAG2	0.0142024
LAMB4	0.0141777
CTRB2	0.0141461
UPK1A	0.014131
INSRR	0.0140006
ADIPOR2	0.0138967
TMEM33	0.013769
HSD17B12	0.0137634
GRID2	0.013762
PSEN2	0.0137237
CLCN5	0.0135379
LGALS14	0.0134682
MKRN3	0.013463
MSI1	0.0134561
MAGEB4	0.0134219
EEF1A2	0.0133782
KIR2DS1	0.0133401
CA6	0.0132788
MAP3K4	0.0132489
POU3F4	0.013184
SIM1	0.012997
TRIM36	0.0129866
ONECUT2	0.0129676
ZNF80	0.01295
LILRB3	0.0129445
IRF5	0.0126383
MECR	0.012527
RAD52	0.0125235
PPFIBP2	0.0124057
ABCG4	0.0123209
THPO	0.0123123
ACTA2	0.0122028
DZIP3	0.012128
GCG	0.0120492
PLA2G1B	0.0119253
GPBP1L1	0.0118548
LSM8	0.0118471
TYR	0.0117616
MYO6	0.0117301
C9orf116	0.0116776
SERPINB6	0.0116735
TACC1	0.0116118
PENK	0.0115798
ARHGEF16	0.0115396
TCIRG1	0.0115351
DGKI	0.0115186
PPP2R5A	0.0115077
OR2H2	0.0115069
ZNF24	0.0114915
NOL4	0.0114871
CCKAR	0.0114819
MLNR	0.0114364
PRDM5	0.0113409
CLEC11A	0.0113297
SV2B	0.0112672
CLDN16	0.0112178
MYL5	0.011209
COL18A1	0.0111895
SEZ6L2	0.0111653
IL13RA1	0.0111391
IRS1	0.0110801
NOX4	0.0110739
C1orf106	0.0110672
FUT5	0.0110163
KLK5	0.010887
PFN2	0.0108653
TMEM110	0.0108214
ANKRD11	0.0107817
PTGDR	0.010729
MOCS1	0.0106302
OR1A1	0.0105808
ZNF587	0.0104828
POLR2J	0.0104777
TECTA	0.0104505
ABCB11	0.0104448
CFHR2	0.0104442
NEB	0.010425
UBL3	0.0103988
YARS	0.0103874
C6orf25	0.0103798
KLRF1	0.0103307
GAS1	0.010299
SLC15A3	0.0102653
GAPDHS	0.0102568
VPS37C	0.0102405
EFHD1	0.0101971
UGT2B15	0.0100876
POLM	0.0100336
TLR6	0.0100272
JPH3	0.0100211
FETUB	0.00996963
SEP15	0.00994188
ZNF155	0.00992962
RASIP1	0.00990267
KIF5A	0.00986123
P2RX1	0.00980998
RORA	0.00980672
SLC10A2	0.00979452
RNF113A	0.00978094
APPBP2	0.00976987
C14orf132	0.00976889
APOLD1	0.00975871
NPTXR	0.00975486
MAPK8IP1	0.00975031
KBTBD2	0.00969404
PLA2G2D	0.00965652
DMBT1	0.00964881
PIK3R3	0.00963646
ADAR	0.00959863
UPF3A	0.00959607
RHOC	0.00956877
ESM1	0.00953079
ELP3	0.00952364
FAM50B	0.00950635
SIPA1	0.0094685
ZBTB1	0.00946356
CTNNA1	0.00927464
HCRTR1	0.00927154
EFNB3	0.00927032
PGC	0.00926736
GPR15	0.00925087
COG5	0.0092494
SYPL1	0.00923403
FGFR1	0.00923147
SLC36A1	0.00922243
RHOBTB1	0.00920349
ST6GALNAC5	0.0091518
ACOT11	0.00910362
KCNA3	0.00908973
PDGFD	0.00907314
KRTAP4-7	0.00906818
NEK9	0.00906357
KIAA0895	0.009062
SEPT8	0.00905525
EPB41	0.00903176
GRAP	0.00903056
SLC2A3	0.00901949
SIM2	0.00900003
LRP6	0.00899045
EMR2	0.00898009
ARTN	0.00896719
OR1E1	0.00892251
WDFY3	0.00888336
CYP17A1	0.00883519
ANKRA2	0.00883023
RS1	0.00880606
RNF186	0.0087822
CSDE1	0.00877672
TRPM6	0.00876613
TAS2R13	0.00874471
SETD4	0.00868927
ADAT1	0.00865005
DDX25	0.00863306
BCAM	0.00861914
NPC2	0.00860917
WNT7B	0.00860519
ADAMTS1	0.00857847
NUP62	0.00854421
INPP5E	0.00853252
TMEM30A	0.00852669
PLXNA2	0.00850642
ICOSLG	0.00849927
KIR2DL4	0.00848504
SLC39A9	0.00848023
C8orf17	0.00847217
KCNS1	0.00844389
CHIA	0.00843971
FADD	0.00843184
MC5R	0.00842398
IPO8	0.00836652
SEPT2	0.00835027
GNB5	0.00833307
ADAMTS3	0.00831932
SLC12A7	0.00826605
HSDL2	0.00825106
ALOXE3	0.00824632
PLOD1	0.00823908
CEBPA	0.00820463
MKRN2	0.00820255
CYP4F2	0.00819417
FAT4	0.0081842
PLS1	0.00816594
GPR25	0.00812013
SLC22A7	0.00810547
SGK2	0.00808564
CDK5R2	0.00808263
KTN1	0.00806034
ZNF160	0.00805675
FCN2	0.00804185
PGGT1B	0.00803996
CCDC19	0.00803977
AIM1L	0.00802553
ARID1A	0.00800216
PPP1R2	0.00796757
YIPF6	0.00796331
CSF1R	0.00791661
AKAP5	0.00791084
ALB	0.00789089
PCGF3	0.00788762
FCGR3B	0.00786654
DMXL2	0.00785761
MADCAM1	0.00784849
PACSIN2	0.00784146
ELSPBP1	0.00783653
SLC1A5	0.00779329
DNMT3A	0.00778762
CYP2A6	0.00778145
EDA	0.00777186
TOM1L1	0.00777122
CYP4F8	0.007766
CHST12	0.00774051
AMPD3	0.00773645
FKBP11	0.00772613
SLC6A6	0.00771485
EMR3	0.0076972
GABRA4	0.00769163
NUDT13	0.00768514
TMPRSS6	0.00767292
ELN	0.00766424
CANT1	0.00762894
CLUAP1	0.0076269
TNPO3	0.00760582
MID1IP1	0.00760071
PCDHB3	0.00759755
LATS1	0.00756644
RLN1	0.0075452
VEZT	0.00753918
WDTC1	0.00753801
TGFB2	0.00751843
LARP4	0.00750726
CDC25C	0.00750465
CEACAM7	0.00746634
ZNF264	0.00746137
CLEC7A	0.00744392
PAX2	0.00742231
SMA4	0.00742144
ANKH	0.00740587
CPNE1	0.00739714
RPS16	0.00738134
NMU	0.0073601
PBOV1	0.00735711
ANKRD49	0.0073506
NR2F1	0.00734736
PDPR	0.00733079
CD226	0.00730168
FGA	0.00727674
CSPG4	0.00727425
TCF12	0.00727417
MAD2L1BP	0.00726529
TSEN34	0.0072634
HMG20A	0.00725254
NFAT5	0.00724251
ABCG2	0.00724105
TRPC4AP	0.00723993
CREG1	0.00722646
LY6G6C	0.00722557
NMNAT2	0.00718832
LAMC3	0.00718165
GAST	0.00718082
ATF7IP	0.00716913
44628	0.00715868
SCN11A	0.00714407
IAPP	0.00714355
FOLH1	0.00713223
CNTN1	0.00710089
PRPSAP2	0.00708785
KLHDC4	0.00707196
ZIC1	0.00705848
GLRA2	0.00705712
GPR56	0.00705362
PEX7	0.0070481
UBE3C	0.00704239
APH1A	0.00703517
GLRB	0.00703443
TBX4	0.00702887
TM4SF5	0.00701947
SLC4A4	0.00701543
GPR22	0.00700943
ABCD2	0.00700636
GFPT2	0.00699749
TAF7L	0.00699452
CYP2A7	0.00695275
RFC5	0.0069497
XDH	0.00693556
ALPL	0.00692862
POLE	0.00692755
SCNN1B	0.00691312
MBTD1	0.00688271
PRMT5	0.00684856
CDC42EP3	0.00684524
TRIM25	0.00682709
B4GALT1	0.0068219
MTPAP	0.00681492
GPM6B	0.00680826
SMARCA4	0.0068044
ADAM22	0.00680286
FUT1	0.00680105
ISL1	0.00679865
THYN1	0.00679306
BASP1	0.00678273
ZNF589	0.00678114
GZMH	0.00677839
PTPRN2	0.00676784
PPP1R15A	0.00676264
SPG21	0.00674096
PDAP1	0.00672375
PNPLA4	0.00671842
OCA2	0.00671257
TXLNA	0.00670706
SEPT10	0.00670517
CLDN6	0.00669193
KIR2DS5	0.00668463
CALML3	0.00668021
TCEAL1	0.00666485
SRRM1	0.00665686
MT1G	0.00663796
BRD4	0.00663696
CMTM6	0.00661314
PDCL	0.00658729
ZNF682	0.00656215
INSM1	0.00655682
CKM	0.00654738
PSG5	0.00654183
MAML3	0.00652193
CBLL1	0.00651967
SLC48A1	0.00650699
C12orf4	0.00650204
BMP3	0.00649923
MYO1D	0.00648228
